# Supplementary material for: Does geopolitical risks drive the extreme spillovers of bulk energy and chemical commodity
Source: PLoS One. 2025 Jun 18;20(6):e0326268. doi: 10.1371/journal.pone.0326268 (PMC12176219; doi:10.1371/journal.pone.0326268)
Supplement: S1 Data — (ZIP) [file pone.0326268.s001.zip]

Archive with 2 entries (2 files):
- code.R
- data.xlsx
