# Supplementary material for: Does geopolitical risks drive the extreme spillovers of bulk energy and chemical commodity
Source: PLoS One. 2025 Jun 18;20(6):e0326268. doi: 10.1371/journal.pone.0326268 (PMC12176219; doi:10.1371/journal.pone.0326268)
Supplement: S1 Data — (ZIP) [file pone.0326268.s001.zip › code.R]

rm(list=ls())
setwd("")
library("zoo")
library("parallel")
library("ConnectednessApproach")
library("vars")
options(mc.cores=detectCores())


path = file.path("") 
DATA = read.csv(path)
DATE = as.Date(as.character(DATA[,1]))
Y = DATA[,-1]
data1 <- data.frame(Date = DATE, Y)
data=read.zoo(data1, format ="%Y-%m-%d") 
k = ncol(Y)

VARselect(Y,lag.max=10,type="const") 


nlag=1 
nfore=100 
partition = c(pi+0.00001, pi/5,pi/22, 0)
dca = ConnectednessApproach(data, 
                            model="TVP-VAR",
                            connectedness="Frequency",
                            nlag=nlag,
                            nfore=nfore,
                            VAR_config=list(TVPVAR=list(kappa1=0.99, kappa2=0.99, prior="BayesPrior")),
                            Connectedness_config = list(
                              FrequencyConnectedness=list(partition=partition, generalized=TRUE, scenario="ABS")
                            ))

table=dca$TABLE
total=dca$TCI
to=dca$TO
from=dca$FROM
net=dca$NET

k=ncol(Y)
t=nrow(Y)
fre=length(partition)
npdc=dca$NPDC
nps = array(NA,c(t,k/2*(k-1),fre))
colnames(nps) = 1:ncol(nps)
for (l in 1:fre) {
  
  jk = 1
  for (i in 1:k) {
    for (j in 1:k) {
      if (j<=i) {
        next
      } else {
        nps[,jk,l] = npdc[j,i,,l]
        colnames(nps)[jk] = paste0(colnames(Y)[i],"-",colnames(Y)[j])
        jk = jk + 1
      }
    }
  }
}
