# Supplementary material for: Does geopolitical risks drive the extreme spillovers of bulk energy and chemical commodity
Source: PLoS One. 2025 Jun 18;20(6):e0326268. doi: 10.1371/journal.pone.0326268 (PMC12176219; doi:10.1371/journal.pone.0326268)
Supplement: S1 Data — (ZIP) [file pone.0326268.s001.zip › data.xlsx]

## Sheet: 收益率数据
date	GPR	BRENT	INE	WTI	Bituminous	LLDPE	PP	PTA	PVC
2018-03-27	0.109782	-0.000142623	-0.0172057	-0.00458716	0	0	0	0	0
2018-03-28	0.00779502	-0.00830712	-0.0292704	-0.013423	0	0.0445461	0	-0.00395613	0.0421816
2018-03-29	0.658936	0.0105867	-0.0177858	0.00866074	0	0	0	-0.00759635	-0.0512933
2018-04-02	-0.239536	-0.0381454	0.0247646	-0.0301703	0	-0.0252114	0.00660795	0	0.115832
2018-04-03	-0.275287	0.00707133	-0.0279653	0.00790393	0	0	0	0	0
2018-04-04	-0.402802	-0.00146908	-0.00792279	-0.00220681	0	0	0	0	0
2018-04-09	0.369045	0.00921935	-0.00448431	0.000788706	0	0	0	-0.00473158	0
2018-04-10	0.735626	0.034222	0.0236873	0.0324235	0	0.0578674	0.0206417	0	0
2018-04-11	-0.732873	0.014256	0.0195588	0.0197996	0	0.0860487	0	0	0
2018-04-12	1.06233	-0.000555247	0.0147166	0.00373441	0	0	0	0	0
2018-04-13	-0.92478	0.00774554	0.00399765	0.00475979	0	0	0	-0.00292291	0
2018-04-16	0.501989	-0.0161115	0.00421546	-0.0175141	0	0	0	0.000365831	0
2018-04-17	-0.0854741	0.00223776	-0.00656509	0.00452012	0.0418717	-0.127038	0	0.0302617	0
2018-04-18	0.272998	0.0261976	0.000705467	0.028893	0.00930905	-0.0281111	-0.0454249	-0.0197104	-0.114307
2018-04-19	-0.0902363	0.00407443	0.0287323	-0.00263235	0.00355746	0.00589972	0.00112461	0.0118728	0.00607443
2018-04-20	-1.10298	0.00378788	0.00478524	0.00160948	-0.00284495	-0.00697615	-0.00823886	-0.00178987	-0.0030326
2018-04-23	0.219605	0.00873838	-0.00821735	0.00350263	-0.00714799	-0.00539958	-0.0077361	0.00214746	0.00756433
2018-04-24	0.531191	-0.0114425	0.010488	-0.0137893	-0.00647717	0.00324325	0.000342564	0.00214286	0.0119852
2018-04-25	0.248917	0.00189368	0.00520304	0.00515655	-0.0174804	0	0.00182503	-0.000356824	0.00297398
2018-04-26	-0.277905	0.00995033	-0.00861098	0.0020552	0.00220184	-0.00162031	0.00454805	-0.00107124	0.0022247
2018-04-27	-0.465801	-0.00133887	0.0070303	-0.00132071	-0.00220184	0	0.00181344	-0.00107239	0.0168935
2018-05-02	0.709446	-0.0172977	-0.00294218	-0.00249945	0.0203643	0.0144891	0.0192896	0.00499466	0.00290909
2018-05-03	-0.39806	0.0035379	0.00316814	0.00733356	-0.00288392	0.015332	0.00542787	0.00142248	0.0158505
2018-05-04	0.10356	0.0168365	0.00653082	0.0186759	0.00504142	0.0125132	0.0066065	-0.00355999	-0.0115026
2018-05-07	-0.556313	0.0172144	0.0204406	0.0143826	0.0100072	-0.00103681	0.00634506	0.0102893	0.0172047
2018-05-08	0.452961	-0.0174816	0.0105011	-0.0238941	-0.00142349	0.00103681	-0.00535784	0.000705716	-0.00784877
2018-05-09	0.818395	0.0310429	-0.00808482	0.0296741	0	0.00516797	0.0018621	-0.00530505	-0.0173415
2018-05-10	-0.196905	0.00336178	0.0319544	0.00308772	0.00568183	-0.00413224	0.00131234	0.0109329	0.00581397
2018-05-11	-0.355106	-0.00452811	-0.00042508	-0.00929192	0.00564973	-0.00623055	-0.00164069	0.0111616	0
2018-05-14	-0.263469	0.0142906	-0.00383387	0.00367077	0	0	0.000328353	0.00518943	-0.0153344
2018-05-15	-0.109924	0.0025533	0.00510857	0.00492023	0	-0.0136342	-0.00857242	0.00447582	0.0225546
2018-05-16	0.290204	0.0107794	0.00656018	0.00252101	0.0188356	0.0136342	-0.00998344	0.0061644	-0.0203495
2018-05-17	0.0139862	0.000252239	0.00567885	0	0.00276053	0	0	0	-0.00736923
2018-05-18	-0.50162	-0.0100121	0.0166393	-0.0029418	0.0391942	0	0	0	0
2018-05-21	0.306829	0.00900279	-0.00496279	0.0133781	0.0209844	0	0	0	0
2018-05-22	-0.428728	0.00440835	0.000828844	-0.00152386	0.00259235	-0.0285281	0	-0.00650799	0
2018-05-23	0.783433	0.00288637	0.0109178	-0.00402862	-0.00779731	0.0321673	0	-0.00413224	0
2018-05-24	-0.154049	-0.0127374	-0.0105036	-0.0158544	-0.00785859	0	0	0	0
2018-05-25	-0.0886808	-0.03028	-0.00498133	-0.0408456	0.0026264	0	0	0.00516263	0
2018-05-28	-0.315014	-0.015026	-0.0345044	-0.0202388	-0.00922273	0	0	-0.0103521	0
2018-05-29	-0.364567	0.00119451	-0.003452	0.00315197	0.00725358	-0.0434851	0.0327898	0.00760197	0
2018-05-30	0.689161	0.0276033	0.00151172	0.0219366	-0.0112324	0.0129243	0.0487439	-0.00103324	0.0241152
2018-05-31	-0.431904	0.00116062	0.0181765	-0.0173017	0.0125456	0.0485608	0.0625328	-0.00310613	0
2018-06-01	0.703714	-0.0103641	0.00886082	-0.0185177	-0.000656383	0.05165	0.0580321	0.0110005	-0.0065194
2018-06-04	-0.242414	-0.0197271	-0.0116194	-0.0162381	0.00393185	0	0	0.00273131	0
2018-06-05	0.197408	0.00119466	-0.00960827	0.0118217	0.00326478	0	0	0	0
2018-06-06	-0.494239	-0.000265358	-0.0116531	-0.0121307	0.0110212	0	0	-0.0474784	0
2018-06-07	-0.20216	0.025676	0.00238482	0.0186721	0.0128125	0	0	-0.0169465	0
2018-06-08	0.269417	-0.0111849	0.0186641	-0.00318931	-0.0025494	0	0	0.00145349	0
2018-06-11	0.15034	0	-0.000637823	0.00546118	-0.00768742	0	0	-0.00436682	0
2018-06-12	0.143773	-0.00761458	-0.00234217	0.00392572	0.0146827	0	0	0.00509277	0
2018-06-13	-0.101251	0.0112699	-0.00277511	0.00421053	-0.0114724	0	0	-0.00472814	0
2018-06-14	0.291161	-0.0104795	0.00170867	0.00374448	-0.000641231	0	0	0.00436523	0
2018-06-15	-0.990768	-0.0334748	-0.000853971	-0.0277396	0.0146453	-0.127877	-0.175803	0.0443729	0.0300667
2018-06-19	0.351112	0.0220855	-0.0161485	0.000153692	-0.0082514	-0.00662254	-0.00369887	-0.0118758	0
2018-06-20	0.199217	-0.00453879	0.00325063	0.0175189	-0.00319183	0	0	-0.0105971	0
2018-06-21	-0.259579	-0.0228713	0.00280869	-0.0103219	0	-0.00834033	0	0.00319093	0
2018-06-22	-0.490523	0.0336506	-0.0132481	0.0453403	0	0	0	0.00035392	0
2018-06-25	0.426352	-0.0109131	0.020771	-0.00731746	0	0	0	0.00529382	0
2018-06-26	0.446852	0.0209224	0.00213904	0.0353547	0	0	0	0.00140696	0
2018-06-27	-0.049532	0.0170211	0.0188385	0.0311282	0	0	0	0.0104896	0
2018-06-28	-0.389812	0.00295877	0.0309686	0.00943855	0.000639182	0	0.0123485	0.0230369	0
2018-06-29	0.466703	0.0202181	0.00547391	0.00948517	0.0516766	0.0155128	-0.00962742	0.00339328	0
2018-07-02	-0.136664	-0.0273081	0.0160453	-0.00283612	-0.0245713	0	-0.0196483	0.000338696	0
2018-07-03	0.1768	0.0059332	-0.00139373	0.00270124	0.0184848	0	-0.000110859	0.00775851	0
2018-07-04	-1.09287	0.00615387	-0.00840341	0.00255944	0	0	0	-0.00235492	0
2018-07-05	0.887594	-0.0109235	-0.00100513	-0.0188775	0	0	0	-0.00269815	0
2018-07-06	0.0707073	-0.0036246	0.00100513	0.0117215	0	0	0	-0.000337781	0
2018-07-09	0.283915	0.0123729	-0.00847463	0.000677277	-0.0234724	0	0.0131066	0.009415	0
2018-07-10	-0.335485	0.0100683	0.0130852	0.00351447	0	-0.0110559	0	-0.000334728	0
2018-07-11	0.0272378	-0.0717502	0.0148886	-0.0516413	-0.0618754	0	0	0.00167252	0
2018-07-12	0.322221	0.0142038	-0.0140889	-0.000710682	-0.0420972	0	0	-0.00738011	0
2018-07-13	-0.320394	0.0117507	-0.0183528	0.00962226	0	0	-0.00526606	0.00168209	0
2018-07-16	0.296378	-0.047437	0.00871421	-0.042431	0	0.0132525	0.0225144	0.0010079	-0.0113476
2018-07-17	-0.515381	0.00444445	-0.0230646	0.000293815	0.102722	0	0	-0.0010079	0
2018-07-18	-0.129304	0.0102028	-0.00642157	0.0099387	0	0	0	0.00268547	0
2018-07-19	0.479406	-0.00439924	0.00600851	0.0101289	0	0	0.00236331	0.0238501	0
2018-07-20	-0.972385	0.00672848	0.0129299	-0.0174271	0	0	0.00160815	0.00522365	0
2018-07-23	1.09496	-0.000136864	0.00264739	-0.0054352	0	0	0.0243398	0.00422421	0
2018-07-24	-0.00360472	0.00518772	0.0091103	0.00923693	0	0.000548396	0	0.00775198	0
2018-07-25	-0.426697	0.00664995	0.00422323	0.0113192	0	0.00164339	0	0	0
2018-07-26	0.0254534	0.00821719	0.00600242	0.00446333	0	0	0	0.00224972	0
2018-07-27	0.100988	-0.00335954	0.00774967	-0.0133046	0	0	-0.00219792	0.00448431	0
2018-07-30	-0.00398885	0.00911168	0.00414815	0.020747	0.0142904	0.0227283	0.0121845	0.0174248	0
2018-07-31	-0.0780005	-0.00965026	0.0131207	-0.0197285	0.0285821	0	-0.0120797	0.0260399	0
2018-08-01	0.241908	-0.0253696	-0.0137123	-0.016127	-0.01085	0	0	0	0
2018-08-02	-0.138801	0.0145367	-0.0119049	0.0190315	0	0	0	0.0154854	0
2018-08-03	0.193368	-0.00327288	0.0132846	-0.00683888	0	0	0	0.0436261	0
2018-08-06	0.0945407	0.00734897	0.00784779	0.00756367	0	0	0.0432622	0.0379219	0
2018-08-07	0.209646	0.0121295	0.0366468	0.00231582	0	0	0.00520365	0.000832755	0
2018-08-08	-0.440319	-0.0322631	-0.000376861	-0.0327705	0	0.0159239	-0.00791627	0.0203248	0
2018-08-09	0.280713	-0.0029096	-0.0205643	-0.00194393	0	0.0109978	0	0.00108696	0
2018-08-10	-0.337511	0.0102154	0.00134577	0.0121989	0	0	0	0.0196322	0
2018-08-13	0.155686	-0.00275066	0.00230282	-0.00637842	0	0	-0.0221757	0.00742906	0
2018-08-14	-0.0435831	-0.00206797	-0.00595984	-0.00238379	0	-0.00312989	0.0220751	0.017296	0
2018-08-15	-0.202576	-0.0237408	0.00346487	-0.0307484	0	0.00936044	0.016465	-0.0231285	0.0405366
2018-08-16	0.140302	0.00942408	-0.0229359	0.00689816	-0.0357842	-0.00207254	-0.00934679	0.0403858	0
2018-08-17	-0.179241	0.00558427	-0.00631166	0.00685091	-0.00503779	-0.000518807	-0.00280112	0.031174	0.00205269
2018-08-20	-0.00258399	0.00527632	-0.016559	0.00785859	0.00378072	-0.00520293	-0.00764284	0.0263816	-0.00892557
2018-08-21	0.352394	0.00579952	-0.0358388	0.0137541	0	-0.000521785	0.00171466	0.0242927	-0.00622624
2018-08-22	-0.242003	0.0291724	0.0060285	0.00754386	-0.00314961	0.00468629	0.00332009	-0.00684692	0.00346381
2018-08-23	0.00801249	-0.000668852	0.00661023	-0.000442184	0.00314961	0.000519346	-0.00979064	0.0059053	-0.00277008
2018-08-24	-0.995215	0.0144805	-0.00619581	0.0130357	0.00439285	-0.0072955	-0.00998989	-0.0123224	-0.0231508
2018-08-27	0.900868	0.00513058	0.00927937	0.00218039	0.0124457	-0.00209424	-0.00359214	0.0424801	0.000709471
2018-08-28	0.20556	-0.00341746	-0.00246609	-0.00494906	-0.00185701	-0.00104877	0.00348969	0.0405294	-0.0035524
2018-08-29	0.0398493	0.0155467	0.0367644	0.014199	0	-0.00473311	0.00133108	0.00612559	-0.00213751
2018-08-30	-0.484692	0.0081338	-0.0471057	0.0105897	0.0117032	-0.0042261	0.000102317	-0.00218341	0.002849
2018-08-31	-0.328597	-0.00451061	0	-0.0064263	0.012173	0.0010582	0.00764413	0.00218341	0.00142146
2018-09-03	0.417433	0.00938491	0.0441263	0.00414612	0.00362319	-0.0100984	-0.00335622	0.0104145	-0.0128665
2018-09-04	-1.8806	0.000255885	0.00496082	-0.00314376	0.00300933	0.0111555	0.0040667	-0.00606194	-0.0130342
2018-09-05	1.78902	-0.0115802	-0.000792079	-0.0165961	0.00240096	-0.0122244	0.000101456	0.00108519	0.00581397
2018-09-06	0.128273	-0.010015	-0.00615998	-0.0139207	0.00954661	0.00480129	0.00233065	-0.00238897	0
2018-09-07	-0.105977	0.00430445	-0.00159585	-0.000295159	0.0153215	-0.0101632	0.00896777	-0.000652529	0
2018-09-10	-0.460831	0.00700392	-0.0058064	-0.00310444	0.0378703	-0.00539085	0.00110281	-0.00852185	0
2018-09-11	0.389839	0.0216079	0.0139584	0.0250031	0.0139784	0.00753908	0.000100195	0.00939179	-0.00946494
2018-09-12	-0.0116999	0.00856428	0.0246443	0.0160439	-0.0292979	-0.00214823	-0.010272	-0.00785687	0
2018-09-13	-0.165338	-0.0197575	-0.0124418	-0.0256203	0.00910649	-0.000537779	0.00766365	0.00785687	0
2018-09-14	0.545486	-0.00115185	-0.00490245	0.00581482	0.00677586	0.00803648	-0.0081699	-0.040822	0.0123593
2018-09-17	-0.261496	-0.000512361	0.0219704	-0.00116026	-0.0107497	-0.0107297	0.0220361	-0.0347921	-0.00725166
2018-09-18	0.142271	0.0124779	-0.000384689	0.0135488	0	0	-0.0240637	-0.0341037	0
2018-09-19	-0.582811	0.00467084	-0.0229627	0.0180185	0.00510639	0	0.0314664	-0.0461735	0
2018-09-20	0.610229	-0.00885521	0	-0.0113123	0.0268023	0	0.0245751	-0.0120129	0
2018-09-21	0.0528921	0.00126984	0.0233474	0.00652022	0	0	0	0.000514139	0
2018-09-25	-0.17586	0.0382196	0.0373699	0.020971	0.0174772	0	0	0.00461539	0
2018-09-26	0.143404	-0.00649472	0.00775055	-0.00987147	-0.0425832	0	0	-0.0077042	0
2018-09-27	-0.401917	0.00466087	0.0080557	0.00765541	-0.0159457	0	0	0.00719243	0
2018-09-28	0.100083	0.0121626	-0.00401974	0.0155468	-0.0132912	0	0	0.00127894	0
2018-10-08	-0.506045	0.0142834	0.0288724	0.0140981	0.0150118	0	0	0.00611623	0
2018-10-09	0.669046	0.0129065	0.0301354	0.00897828	0.0119625	0	0	-0.00178004	0
2018-10-10	0.0832033	-0.0227269	0.00927682	-0.0241691	-0.00283527	0	0	0.0176594	0
2018-10-11	0.226672	-0.034653	-0.0383456	-0.0305282	-0.00341297	0	0	-0.0138489	0
2018-10-12	-0.40625	0.00211588	0.0121856	0.00519993	0	0	0	-0.00635892	0
2018-10-15	0.34437	0.00434217	-0.00316456	0.00614871	0	0	0	0.000510204	0
2018-10-16	0.0913745	0.00776871	-0.0208174	0.0019485	0.0543371	0	0	-0.0180139	0
2018-10-17	-0.13328	-0.0168467	-0.0112097	-0.030637	0	0	0	-0.00965435	0
2018-10-18	0.0754769	-0.00953942	0.00832885	-0.0158963	-0.0514921	0	0	-0.0209307	0
2018-10-19	-0.179332	0.00616083	0.0430553	0.00682299	0	0	0	-0.00779469	0
2018-10-22	-0.235463	0.000626527	0	0.000723118	0	0.0107297	0.00964438	-0.034311	-0.0102415
2018-10-23	0.259877	-0.0433933	0	-0.0404185	0	0	0	-0.00335665	0
2018-10-24	0.159036	-0.00353843	0	0.00585368	0	0	-0.00734421	-0.00364913	-0.0443515
2018-10-25	0.100367	0.00940814	0	0.00760347	0	0	-0.0336837	-0.0141605	0
2018-10-26	0.120417	0.0094493	0	0.00385414	0	0	-0.0140588	-0.00773089	0.00765701
2018-10-29	-0.522412	-0.00361384	0	-0.00817059	0	0	0	0.0207659	0.00228572
2018-10-30	0.151	-0.0186629	0	-0.0129112	0	0	0	0.00701364	0
2018-10-31	-0.297194	-0.0058132	0	-0.0132331	0	0	0.00410843	0.00083834	0.0270287
2018-11-01	0.218634	-0.0347838	-0.0916382	-0.0251176	0	0	0.0418135	-0.0115186	0
2018-11-02	0.0189744	-0.000823497	-0.024333	-0.00867308	0	0	0	-0.0176743	0
2018-11-05	0.103628	0.00465754	-0.0150467	-0.000633714	0	0	0.0351475	-0.000287646	0
2018-11-06	-0.605634	-0.0143155	0.0094063	-0.014205	0	0	0	0.00545117	0
2018-11-07	0.808195	-0.000832178	-0.0149344	-0.00871817	0	0	0	-0.0100648	0
2018-11-08	-0.836841	-0.0198998	-0.00416626	-0.0163482	0	0	0	-0.0163174	0
2018-11-09	0.631571	-0.00667474	-0.00898658	-0.00794312	0	0	0	-0.0174845	0
2018-11-12	-0.98426	-0.00085531	-0.0139382	-0.00432901	0	0	0	0.0142478	0
2018-11-13	1.20263	-0.068616	0.00223509	-0.0733766	0	0	0	0.00646301	0
2018-11-14	-1.44999	0.00987925	-0.0292443	0.0100054	0	0	-0.0174665	-0.0159389	0
2018-11-15	1.16365	0.00753356	-0.0346585	0.00372638	0	-0.0134302	-0.023452	-0.0032782	-0.0369714
2018-11-16	-0.87498	0.00209927	0.00689955	0	-0.0779615	0	0	0.00980254	0
2018-11-19	0.222991	0.00044927	0.00428817	0.00529943	-0.0154754	-0.0335473	0	0.0079494	0
2018-11-20	0.0416727	-0.0659069	-0.0172641	-0.0604595	-0.0188922	0.0105703	0	-0.0135815	0
2018-11-21	0.377086	0.0150785	-0.0331962	0.0222108	-0.025758	0	0	-0.0240686	0
2018-11-22	-0.369968	-0.0139596	-0.0154198	-0.0141951	-0.00851627	0	0	-0.0334396	0
2018-11-23	0.839172	-0.0626234	-0.0163579	-0.0660002	-0.00858942	0	-0.0512578	-0.0142701	0
2018-11-26	-0.289797	0.0281709	-0.0414997	0.023715	-0.0316845	0	0	-0.03213	0
2018-11-27	0.249133	-0.00447428	-0.00315266	-0.00135672	0.0316845	0	0	0	0
2018-11-28	-0.252766	-0.0243771	0.0113514	-0.0249399	0.00858942	0	0	0.00690225	0
2018-11-29	-0.049515	0.012683	-0.0341997	0.0228042	-0.0239692	0	0	0.0022902	0
2018-11-30	0.392622	-0.0135343	0.00148994	-0.0101583	-0.00608315	0	0.0487466	0.00781254	0
2018-12-03	-1.04132	0.0495118	0.0341497	0.0388959	-0.0102216	0	0.076936	0	0
2018-12-04	0.685958	0.00630203	0.0276712	0.00564973	-0.0013708	0	0	0.00194364	0
2018-12-05	0.0367115	-0.00841157	0.000233236	-0.00678352	-0.0110346	0	0	0.0131814	0
2018-12-06	0.238819	-0.0246682	-0.000699872	-0.0268267	-0.0196085	0	0	0.0376102	0
2018-12-07	0.40123	0.0264535	-0.0346663	0.0215186	-0.0367344	0	0	0.0125326	0
2018-12-10	-0.768211	-0.0279532	0.0376956	-0.0310806	0.00219861	0	0	0.0171665	0
2018-12-11	0.0476217	0.00382792	-0.0180777	0.0126646	-0.0267078	0	0	0	0
2018-12-12	-0.103816	-0.00083091	0.00354736	-0.0097277	-0.0174445	0	0	-0.0144363	0
2018-12-13	0.429803	0.0213824	0.00306423	0.0275733	0.0151863	0	0	0.045597	0
2018-12-14	-0.0957769	-0.0192235	-0.00755969	-0.0265963	0.0112403	0	0	0.0372149	0
2018-12-17	-0.500396	-0.011177	-0.00475399	-0.0261194	-0.0241339	0.00716849	-0.209183	-0.0959239	0.00536605
2018-12-18	-0.00802634	-0.0578395	-0.0148827	-0.0757749	0.0136469	-0.000549602	-0.000662471	0.00306467	0.000764234
2018-12-19	-0.147245	0.0172692	-0.0412251	0.0205487	-0.026709	0.00274499	0.00308778	-0.00860485	0.00685195
2018-12-20	0.959357	-0.0518083	0.0231671	-0.0283646	0.0206666	-0.000548396	-0.000110114	-0.00557105	0.0015163
2018-12-21	0.256787	-0.00979947	-0.00567973	-0.0063409	0.00679504	-0.00881548	-0.0100715	-0.0178492	0.000757289
2018-12-24	-0.636922	-0.064266	-0.0132122	-0.0694787	-0.000752729	-0.00722025	-0.0026732	-0.0143201	0
2018-12-26	-0.567051	0.076271	-0.0704278	0.0832029	0.00600602	-0.00223214	0.00799827	-0.0282808	-0.00151515
2018-12-27	-0.736024	-0.0433342	0.0231547	-0.0354546	0.0236697	0.0122156	0.00925117	0.00657249	0.00830507
2018-12-28	1.21641	0.000766577	0	0.016011	-0.00439561	-0.000552029	0.000657534	-0.0305977	0.00300301
2019-01-02	0.621241	0.050613	-0.0236934	0.0263431	-0.011817	-0.00387276	-0.00439175	-0.011549	-0.0045079
2019-01-03	-2.99588	0.018763	0.0215864	0.0117485	0.00444775	-0.000554477	0.00142944	0.00545146	0.00225649
2019-01-04	2.34488	0.0196449	0.0231932	0.0183067	0.0226701	0	0.00777107	0.0201823	0.000751033
2019-01-07	-0.174516	0.0047207	0.0371677	0.0116088	-0.0123683	0.00110865	0.0120294	0.0184763	0.00524149
2019-01-08	-0.203026	0.0239563	0.00519867	0.0256372	0.00947184	0	0.00376324	-0.00229095	-0.00224299
2019-01-09	0.449719	0.0452807	0.0132452	0.0505296	0.0335147	-0.00722828	-0.000429369	0.0178605	0.00597017
2019-01-10	-0.325769	0.00389864	0.027399	0.00438305	-0.0437189	-0.00784318	-0.00161178	0.023538	0.0578196
2019-01-11	0.275794	-0.019647	0.00425835	-0.0191981	-0.0729252	-0.0372429	0.00429231	-0.0232162	0
2019-01-14	-0.125772	-0.0249448	-0.0190664	-0.0211565	0	0.042292	-0.000642674	0.0105618	-0.0105896
2019-01-15	0.138557	0.0275868	-0.0206644	0.0311855	0	0.00891371	-0.0108808	0.000636537	-0.0577013
2019-01-16	-0.100182	0.0111513	0.021386	0.00383069	0.125719	-0.019603	-0.00108378	-0.00862763	0.0318192
2019-01-17	0.549044	-0.00228572	0.00407919	-0.00459859	-0.00627398	0	0	-0.00870271	0
2019-01-18	-0.353293	0.0245411	0.0107182	0.0326845	0.0138891	0	-0.00162787	0.0157382	0
2019-01-21	-0.465945	0.000637755	0	0.00685378	0.0150585	0	0	0.0264166	0
2019-01-22	0.715212	-0.019962	0	-0.0299816	0.00609551	0	0	0.00772921	0
2019-01-23	-0.911431	-0.00587086	-0.00142248	0.000950661	0.0127476	0	0	-0.00493981	0
2019-01-24	0.450731	-0.00081813	0	0.00964546	-0.0569231	0	0.023932	-0.00309982	0
2019-01-25	-0.00206821	0.00896282	0	0.010485	0	0	0	0.0105004	0
2019-01-28	0.104231	-0.0281338	0.0141345	-0.0321754	0	0	0	-0.0164167	0
2019-01-29	0.00299155	0.0229288	-0.0219945	0.0250725	0.00281889	0	0	0.00374065	0
2019-01-30	0.53772	0.00536718	0.0161294	0.0171103	0.00701265	0	0	0.0145176	-0.00951343
2019-01-31	-0.159132	0.00388539	0.0140189	-0.00814668	0	0	0	0.0131	-0.0148151
2019-02-01	-0.265703	0.0138	-0.000232045	0.0269617	0	0	0	0.014125	0
2019-02-11	-0.162579	-0.0199588	-0.00698652	-0.0529519	0	0	0	-0.00568608	0
2019-02-12	-0.332615	0.014686	0.00140121	0.0130795	0.0766504	0	0	0.0116367	0
2019-02-13	0.248334	0.018885	0.0120623	0.0149535	0.100884	0	0	0	0
2019-02-14	-0.147753	0.0149792	0.00483037	0.00941748	0	0	0	-0.0224998	0
2019-02-15	0.639626	0.0256856	0.010727	0.0214554	0	0	0	-0.0115961	0
2019-02-18	-0.770587	0.00376648	0.0208926	0.00841922	-0.0905818	0	0	0.0152303	0.0148151
2019-02-19	0.551624	-0.000752163	0.00532152	0.000534998	0.00383632	0	0	0.000302252	0
2019-02-20	0.385145	0.00943615	0.00463321	0.0146892	0.0195899	0	0	-0.00211768	0
2019-02-21	-0.385371	-0.000149087	-0.0157519	0.000702494	0.016755	0	0	0.00814361	0
2019-02-22	-0.517853	0.000745212	-0.000447327	0.00525303	0.0116245	0.00395146	-0.0390341	-0.0326697	-0.0405157
2019-02-25	0.694211	-0.0357939	-0.000223739	-0.0315797	0.00182315	0	0	0.00680485	0
2019-02-26	-0.106999	0.0069247	-0.049305	0.000360425	-0.0208597	0	0	-0.0167862	0
2019-02-27	0.25102	0.0179336	0.00912607	0.0256151	0.0454486	0	0	0.00219195	0
2019-02-28	0.0128372	-0.00543726	-0.00233209	0.00490541	0.00825963	-0.0490719	0	-0.00627551	-0.00153257
2019-03-01	0.126142	-0.0146456	0.0341973	-0.0251296	0.0681308	0	0	0.0137545	-0.0831149
2019-03-04	-1.07517	0.00917859	-0.00883858	0.0140584	0.0596556	0	0	0.0257446	-0.105361
2019-03-05	0.49302	0.00288908	-0.000683138	-0.00053027	-0.0684759	0	0	0.000604961	0
2019-03-06	-0.24087	0.00197194	-0.0109942	-0.00602946	-0.0383794	0	0	0.0114253	0
2019-03-07	0.117289	0.00468668	0.0119049	0.00779593	-0.023873	0	0	0.0224662	0
2019-03-08	-0.50434	-0.00848233	0.00181901	-0.0104676	-0.0160384	0	0	-0.0284632	0
2019-03-11	-0.203148	0.0126967	-0.0185721	0.0127593	-0.0254714	0	0	0.00480049	0
2019-03-12	0.813815	0.00135084	0.0287429	0.00140771	0.0152396	0	0	-0.00570315	0
2019-03-13	0.128926	0.013113	-0.00067484	0.0241478	0.0768266	0	0	-0.012114	0
2019-03-14	-0.547438	-0.00474849	0.0125225	0.00598958	0	0	0	0.0015223	0
2019-03-15	-0.0869276	-0.00104174	0.00487698	-0.00153675	0.0760269	0.0204985	-0.00963943	-0.00916877	0.111177
2019-03-18	0.268495	0.00564218	-0.00732441	0.00969313	-0.152853	0	0	0	0
2019-03-19	0.29559	0.00103589	0.0246437	-0.00101592	0.00542988	0	0	-0.0245545	0
2019-03-20	-0.577437	0.0130778	0.0095177	0.0134614	0	0	0	0	0
2019-03-21	0.387772	-0.00938699	0.00558181	0.00250397	0	0	-0.0227462	0	0
2019-03-22	0.323703	-0.0123065	0.00873926	-0.015796	-0.0293061	0	-0.0039943	0	0
2019-03-25	-0.871401	0.00268177	-0.0197177	-0.00373325	0	0	0.0137416	0.0208633	0
2019-03-26	0.546074	0.0112444	-0.00651468	0.0188621	0.0757441	0	0.0150008	0	0
2019-03-27	-0.092401	-0.00206186	-0.00305477	-0.0088815	0	0	0.0158733	0	0
2019-03-28	0.00551361	-0.000147438	0.00305477	-0.00185326	0	0	0	-0.00123343	0
2019-03-29	-0.0461844	0.00836948	-0.00831333	0.0140659	0	0	0	0.0143976	0
2019-04-01	-0.171297	0.00902481	0.00896671	0.0238243	0	0	0	0.0117915	0
2019-04-02	-0.07606	0.00520308	0.0155544	0.0159462	0	0	0	-0.000601323	0
2019-04-03	0.325282	-0.000865301	0.0102368	-0.00191939	0	0	0	-0.0154572	0
2019-04-04	-0.145905	0.00129767	-0.00340064	-0.00578036	-0.0267769	0	0	0.00457109	0
2019-04-08	0.288406	0.0242005	0.0173073	0.0363676	0	0	0	0.0396416	0
2019-04-09	0.548295	-0.00691556	0.0020903	-0.0065431	0	0	0	-0.0173917	0
2019-04-10	-0.785966	0.0157373	-0.0067044	0.00979866	0.0227481	0	0	0.000891663	0
2019-04-11	0.310999	-0.0126264	0.00774792	-0.0160702	0	0	0	-0.00446629	0
2019-04-12	-0.00541493	0.0101139	-0.0060676	0.0048639	0	0	0	0.00535716	0
2019-04-15	-0.60363	-0.00518463	-0.00568243	-0.00769899	0	0.0639949	0	-0.00954376	0.0992941
2019-04-16	0.78676	0.00755777	-0.0116762	0.0102002	0.0177198	-0.0715597	-0.0287335	-0.012666	0.0229895
2019-04-17	-0.608872	-0.00139528	0.00298508	-0.00453799	0.00733845	-0.00292483	-0.000450298	0.00725736	0.00875918
2019-04-18	-0.215033	0.004875	0.004249	0.00375705	-0.00225225	-0.00823534	-0.00304483	-0.0200859	-0.00729398
2019-04-22	0.563583	0.0283561	0.0226377	0.0262158	0.0195373	-0.00830373	-0.00282758	-0.00215418	0.00874641
2019-04-23	0.489384	0.00632786	0.013177	0.00909097	0.000552639	-0.00357996	-0.0024949	0.00614253	-0.00363505
2019-04-24	-0.572615	0.000804937	0.00693032	-0.00620321	-0.00832182	-0.000597907	0.0027214	0.00183542	0.0137434
2019-04-25	0.120988	-0.00295461	0.00506535	-0.0103739	0.0105293	0.000597907	-0.00431231	0.00366077	0.00430108
2019-04-26	0.262765	-0.0300364	0.00222065	-0.0297275	0.000551116	0.00059755	-0.00204918	-0.00121877	-0.000715564
2019-04-29	-0.632883	-0.00152576	-0.0319634	0.00315458	-0.0105235	-0.00119546	0.00261765	0.00213187	0.000715564
2019-04-30	-0.331876	0.0104944	0.00436274	0.00643594	-0.00390517	-0.00299491	0.00419668	0.00515856	0.0134993
2019-05-06	1.00581	-0.0216615	-0.0224305	-0.0263173	-0.0056054	-0.0102503	-0.00408303	0.00422834	0.0542529
2019-05-07	-0.0970755	-0.019275	0.0226377	-0.0137487	0.0178278	-0.00181984	0.00102232	0.00180669	-0.0250436
2019-05-08	-0.769735	0.00698755	-0.0064456	0.0116582	-0.000552334	-0.0171468	-0.000567827	0.00180343	-0.00618771
2019-05-09	1.08034	0.000284172	0.00561624	-0.00678407	-0.00276625	-0.0161896	-0.0040979	0.0029985	-0.00761513
2019-05-10	-0.206374	0.00326218	0.00702773	-0.000648508	0.0099229	-0.00251414	-0.0162138	0.00239235	-0.00208696
2019-05-13	-0.0375662	-0.00553782	0.0108574	-0.010106	0	-0.00315159	-0.00826499	-0.00389047	-0.0261038
2019-05-14	0.641335	0.0142789	0.0181713	0.0120503	0	-0.0210534	-0.0116397	-0.00631676	-0.00214669
2019-05-15	-0.297072	0.0074121	0.00219846	0.00387723	0.0147021	-0.0188746	-0.00201243	-0.051071	-0.00646786
2019-05-16	-0.153102	0.0117738	0.00735956	0.0136122	-0.0207544	0.0013132	-0.0126403	-0.0303053	0.0136057
2019-05-17	-0.116858	-0.00566183	0.0139725	-0.00175117	0.00550359	0.0555166	0.0489444	-0.0042644	0.0438331
2019-05-20	-0.315938	-0.00332917	0.00351151	0.00540284	-0.0021978	-0.0194303	-0.0237046	-0.0324064	-0.0150894
2019-05-21	0.243467	0.00291363	-0.00998149	-0.00174479	-0.00165153	0	0	-0.00306071	0
2019-05-22	-0.342114	-0.016624	-0.00433669	-0.0252405	0.00110132	0	0.0112864	-0.0106147	0
2019-05-23	0.0957383	-0.046567	-0.0189456	-0.0588454	-0.00828963	0	-0.028518	-0.0212219	0
2019-05-24	0.371612	0.0136316	-0.0548281	0.0123564	-0.035012	0	0	-0.0224009	0
2019-05-27	-1.23277	0.0204618	0.00127524	0.0084919	-0.0179767	0	0.0236468	0	-0.0401887
2019-05-28	0.471587	0	0.00169779	0.000169105	-0.00763587	0	0	-0.0174107	0
2019-05-29	-0.0284098	-0.00945837	0.000423998	-0.00559561	0.00587891	0	0.00764423	0.0120023	0.00930905
2019-05-30	0.577115	-0.0378566	-0.00659226	-0.0384796	-0.00234742	0	-0.0100888	0.01756	0
2019-05-31	-0.13962	-0.0362403	-0.0407153	-0.0561506	-0.00944517	0.0212907	0.00116482	-0.00248978	0.0106346
2019-06-03	0.211937	-0.0510566	-0.0247482	-0.00468385	-0.00594886	0	0	-0.0237849	0
2019-06-04	-0.621881	0.0111969	-0.0272471	0.00430995	0.00950126	-0.0212907	0	-0.00585225	0
2019-06-05	0.567327	-0.0218606	-0.00469264	-0.0342369	0.00353983	0	0	-0.00110112	0
2019-06-06	-0.38926	0.0170078	-0.0180356	0.0174551	-0.00472256	0	0	-0.00922346	0
2019-06-10	-0.37601	0.0100033	0.0389812	0.0126596	0.0164323	0	0	0.0331724	0
2019-06-11	0.266103	0	-0.00902262	0.000187741	-0.00466745	0	0	-0.00323218	0
2019-06-12	0.246212	-0.0379565	-0.0069963	-0.0408064	0.0406816	0	0	-0.0115776	0
2019-06-13	0.187801	0.0220985	-0.012481	0.0220469	0.0111671	0	0	-0.0109771	0
2019-06-14	0.5188	0.0113527	0.010138	0.00438974	-0.000555401	0	0	0.010249	0
2019-06-17	-0.421648	-0.0174059	0.00257702	-0.011107	-0.0606941	0	0	0.0119458	0
2019-06-18	0.221782	0.0195001	-0.0165137	0.0372338	-0.0849742	-0.0586487	-0.0558992	0.000359777	-0.0792203
2019-06-19	-0.151596	-0.00516297	-0.005486	-0.00260078	-0.00774197	0	0	0.0276712	0.00836189
2019-06-20	-0.62482	0.0416628	0.00501015	0.0523623	-0.0169828	0.0133335	0	0.0166555	0
2019-06-21	0.551738	0.0115697	0.0176912	0.0136748	0.00983292	0	0	-0.00310185	0
2019-06-24	0.306832	-0.00522837	0.0235686	0.00815057	0	0	0	0.0143937	0.0386091
2019-06-25	-0.736185	0.0029251	-0.0121771	-0.00120971	-0.00195886	0	0	0.0101558	0
2019-06-26	0.411397	0.0218954	0.00484262	0.0264498	0.011696	0	0	0.0219862	0
2019-06-27	0.0865111	0.000901984	0.00915967	0.00084168	0.0386491	0	0	0.0450962	0
2019-06-28	0.131486	0	0.00590911	-0.0162853	0.00434109	0.0177228	0	0.00878024	0.0265916
2019-07-01	-0.313195	-0.0226436	0.0130574	0.0105479	0	0	0	0.0325582	0
2019-07-02	0.205738	-0.0417446	-0.00921251	-0.0492557	0	0	0	0.042887	0
2019-07-03	-0.726799	0.0225013	-0.0251442	0.0191924	0	0	0	0.00893506	0
2019-07-04	0.459797	-0.00818129	-0.00208551	-0.00946213	0.0429978	0	0	-0.00777766	0.0210534
2019-07-05	-0.0733401	0.0145851	0.000463822	0.0124225	-0.0113265	0	0	-0.0296427	0
2019-07-08	-0.608709	-0.00187003	0.015415	0.00260485	-0.0316713	0	0	-0.0475845	0
2019-07-09	0.591317	0.000779606	0.0142811	0.00294398	0.0675892	0	0	0.0170362	0
2019-07-10	0.0418027	0.0434619	-0.00609551	0.043978	0	0	0	-0.00122926	0
2019-07-11	0.171889	-0.00733921	0.0283533	-0.00381332	0	0	0	0.0167712	0
2019-07-12	-0.108538	0.0030021	0.008548	0.000166099	0	0	0	0.000604595	0
2019-07-15	-1.24051	-0.00360361	-0.00722816	-0.0105185	0	0.0167746	0.0686235	-0.0831451	-0.0274568
2019-07-16	0.899825	-0.0325642	-0.00176018	-0.0334502	-0.0163269	0	0	-0.00758204	0
2019-07-17	0.656368	-0.0107805	-0.0193447	-0.0146856	0.00293514	0	0	0	-0.00429185
2019-07-18	-0.36034	-0.0275517	-0.0236267	-0.0264112	-0.0231258	0	0	0.000661594	0
2019-07-19	-0.744315	0.00868173	-0.0296301	0.00594972	0	-0.00256246	0	-0.0113071	0
2019-07-22	1.37546	0.0125668	0.00165622	0.0105499	0.0053844	0.0127471	-0.000344887	-0.00267917	0
2019-07-23	-0.326378	0.00897008	-0.0210232	0.00973545	0	0	0	-0.0358461	0
2019-07-24	-0.336043	-0.0102355	0.0397591	-0.0158015	0.00594886	-0.0204742	0	-0.0285583	0
2019-07-25	-0.290361	0.00331832	0.0023175	0.00250224	0	-0.0402296	0.00252641	-0.00537925	0
2019-07-26	0.614751	0.00110367	0.00392746	0.00320799	0	0	0	-0.000359648	0
2019-07-29	-0.000287248	0.00393175	-0.000461255	0.0118512	0.00296121	0	0	-0.00432589	0
2019-07-30	0.101783	0.0157287	-0.002772	0.0205367	0	0.00536914	0	-0.011628	0
2019-07-31	-0.530252	0.00692897	0.0235466	0.00908863	0.00648396	0	0	-0.00623283	0
2019-08-01	0.183604	-0.0743559	0.00450857	-0.0823356	0	0	0	0	0
2019-08-02	0.029834	0.0227153	-0.0299075	0.0312041	0	0	0	-0.0170627	0
2019-08-05	-0.0696799	-0.0341857	0.00439358	-0.0175809	0	0	0	-0.0204089	0
2019-08-06	0.962137	-0.0146529	-0.00903935	-0.0195723	0	0	-0.000917958	-0.0461019	0
2019-08-07	-0.938421	-0.0470696	-0.0135961	-0.0485198	0	0	0	0.0201867	0
2019-08-08	0.310742	0.0202454	-0.0375134	0.027986	0	0	-0.0245204	0.0112996	0
2019-08-09	-0.312074	0.0198436	0.00391294	0.0366259	0	-0.00268097	0.0487902	0.00733452	0
2019-08-12	0.358599	0.000683177	0.0229229	0.00785895	0	-0.00876312	0.0582161	0	0
2019-08-13	-1.31517	0.0455572	0.00143027	0.0387445	0	0	-0.0618079	-0.00153965	0
2019-08-14	0.955722	-0.0301397	0.0212122	-0.0332978	0	0.00809175	-0.0204483	0.0164283	0
2019-08-15	-0.0877483	-0.0212394	-0.0178828	-0.0138562	0	0.00402145	-0.0191188	0.00642117	-0.0246747
2019-08-16	0.0766825	0.00701637	-0.00738714	0.00731666	-0.0177835	-0.00671143	0.000350898	-0.0102177	0.0029347
2019-08-19	0.200671	0.0185848	0.0154269	0.0241279	0.00417786	-0.00269724	0.000467672	0.00644552	0.0051151
2019-08-20	-0.511247	0.00484262	0.018666	0.00231009	0.00534602	0.00404313	0.00803311	-0.00189143	0
2019-08-21	0.399983	0.00448767	-0.00765754	-0.0117837	0.012364	-0.0101386	-0.000347927	-0.0110414	-0.00145879
2019-08-22	0.257373	-0.00632176	0.00511154	-0.00594436	0.00116959	-0.00818558	-0.00255517	-0.0131023	-0.00438918
2019-08-23	-0.424538	-0.00972672	-0.00581059	-0.0215494	0.00116822	-0.0103271	-0.010639	-0.00194137	-0.0095765
2019-08-26	0.224916	-0.0108439	-0.0133758	-0.00983219	-0.00879513	-0.00207828	-0.00164687	-0.00311405	-0.0096691
2019-08-27	0.384945	0.0137046	0.00330189	0.0237646	-0.00176835	0.000693241	0.00129419	0.00311405	0.00447428
2019-08-28	-0.757792	0.0163337	-0.00732604	0.0153557	0.00176835	-0.00695413	-0.00329761	0.00271687	-0.00298063
2019-08-29	-0.0889298	0.00970642	0.0160003	0.0165352	0	-0.00770582	-0.00165289	-0.00349447	-0.00224132
2019-08-30	-0.511821	-0.0106988	-0.0209938	-0.0288008	0.00294031	-0.00847463	0.00236044	-0.00663417	0
2019-09-02	0.954614	-0.0297276	0.0323668	-0.00472986	-0.00470866	0.000708968	0.00529071	-0.00313726	0.00149477
2019-09-03	-0.350792	-0.00684231	-0.00834304	-0.0165475	-0.0178576	0.00565373	0.00327792	0.00196194	0
2019-09-04	0.068316	0.0410279	-0.013118	0.0421115	-0.0139101	0.00281492	0.00291767	0.00430276	0
2019-09-05	-0.101293	0.00411016	0.0331625	0.000710732	0.007886	0.00560618	0.0117015	0.0170283	-0.000747105
2019-09-06	0.00890684	0.00963351	0.0171872	0.00390002	-0.0195247	-0.00420169	-0.00195999	-0.00847789	-0.000747664
2019-09-09	-0.115028	0.0169182	-0.0081045	0.0232589	0.0177104	0.00210305	0.00299608	0.0107776	0.00149477
2019-09-10	0.36435	-0.00336081	0.0170331	-0.00780915	0.010238	0.0027972	0.000920069	-0.0119393	-0.000747105
2019-09-11	-0.0602718	-0.0254905	0.0250178	-0.0291669	0.0666334	-0.000698568	0.00103407	-0.0120836	0.000747105
2019-09-12	-0.2168	-0.00709632	-0.0208044	-0.0119092	-0.033631	0.00835078	-0.00287505	-0.0122314	-0.00599253
2019-09-16	0.811159	0.133738	0.0748032	0.132578	0	-0.0132545	-0.00751405	0.0285678	0.00599253
2019-09-17	0.347805	-0.0669562	0.0126506	-0.0582625	0.0280098	0.0770131	0.0202166	0.0397103	0.01409
2019-09-18	-0.786657	-0.0148266	-0.000202778	-0.0209458	-0.0297505	0.000649984	-0.0219587	-0.0274402	0
2019-09-19	0.309019	0.0125002	-0.0317291	0.000344116	-0.0223145	0	0	-0.0246926	-0.0367495
2019-09-20	-0.213211	-0.00186509	-0.0822082	-0.00068835	-0.00954661	0	0	-0.00548376	0
2019-09-23	-0.881548	0.00759399	0	0.00942353	-0.00240096	0	0	0.00235387	0
2019-09-24	0.674685	-0.0261218	0.0535408	-0.023291	-0.0218721	-0.0203486	0	0.00117486	0
2019-09-25	0.184174	-0.0113158	-0.0130097	-0.0140625	-0.00739831	0	0	-0.00549452	0
2019-09-26	-0.563208	0.0055942	-0.019615	-0.00141718	0.00432233	-0.0113372	0	0.00157295	0
2019-09-27	0.219974	-0.0133175	-0.00200512	-0.00890319	-0.00680064	0	0	-0.00670217	0.0204166
2019-09-30	0.0817319	-0.0184209	-0.0011157	-0.0334638	-0.024491	0	0	0.0035538	-0.061748
2019-10-08	0.21755	-0.0426884	-0.0241792	-0.0269932	0	0	0	0.00746126	-0.0539788
2019-10-09	-0.364809	0.00137268	0.0183575	-0.000760312	0.0107494	0	0	0.0155283	0
2019-10-10	0.694531	0.0132858	0.0158185	0.0180898	-0.00504415	0	0	-0.00385952	0
2019-10-11	0.212707	0.0235777	0.0133935	0.0212479	0	0	0	-0.00776401	0
2019-10-14	-0.544916	-0.0193565	0.0283829	-0.0205012	0	0	0	0	0
2019-10-15	-0.0919882	-0.0103312	-0.0104423	-0.0146619	0	0	0	-0.0168996	0
2019-10-16	0.582512	0.0115099	-0.00300365	0.0103608	-0.049897	0	0	-0.00198373	0
2019-10-17	-0.522336	0.00821257	-0.0287727	0.0106255	-0.00934586	0	0	-0.0131923	0
2019-10-18	-0.0740363	-0.00821257	-0.0164998	-0.00278526	0	0	0	-0.0036283	0
2019-10-21	-0.131559	-0.00777162	-0.000674688	-0.00877772	0	0	0	-0.0125992	0
2019-10-22	-0.542751	0.0124728	-0.0285245	0.0158187	-0.012825	-0.0452752	-0.0140468	-0.0073892	0.0799134
2019-10-23	0.580684	0.0243249	0.0156181	0.0328732	0	-0.012712	0	0.00534211	0
2019-10-24	0.180935	0.00814072	0.00703988	0.00463459	0.00542007	0	0	0.00449807	-0.0148498
2019-10-25	0.191646	0.00565932	0.00923534	0.00761807	0.0107528	0.0204017	0	0.00650673	0
2019-10-28	-0.35989	-0.00728217	0.0020159	-0.0151154	0.00666225	0	-0.00864269	-0.0122351	0
2019-10-29	-0.0339465	0.000324781	0.0814016	-0.00484958	-0.00332558	0	0	-0.00948265	0
2019-10-30	0.175907	-0.0160396	-0.0807305	-0.00867998	0	0.00139179	0	-0.0020734	0.00549668
2019-10-31	-0.309387	-0.00628933	-0.00291121	-0.0161117	0.00465272	-0.026781	0	0.000829876	0.0116778
2019-11-01	0.191175	0.0239513	-0.00336965	0.0366049	-0.00531916	0	0	-0.00457286	-0.04108
2019-11-04	-0.530114	0.00710712	0.0105205	0.0060316	0.0289113	0.0141846	0	0.00581639	0
2019-11-05	0.274358	0.0132706	0.0196236	0.0121299	0	0	0	0.0045464	0
2019-11-06	0.095964	-0.0195676	0.00348736	-0.015496	0	0	0	-0.00123788	0
2019-11-07	-0.299076	0.00886888	-0.00348736	0.0140971	0	0.00561799	0	-0.0137188	0
2019-11-08	0.441668	0.00352564	-0.0041571	0.00157356	-0.00976252	-0.00491401	0	-0.00671989	0
2019-11-11	-0.0663787	-0.00529314	-0.00880869	-0.00666085	0	-0.000703978	0	-0.0161431	0
2019-11-12	-0.394415	-0.00193175	0.00771184	-0.00105578	0	-0.00564973	0	0.000428174	0
2019-11-13	0.942372	0.00498273	-0.00241732	0.00561799	0	-0.00425835	0	0.00427169	0
2019-11-14	-0.624169	-0.00144404	-0.00374739	-0.0061463	0	0.00990808	0	0.00297936	0
2019-11-15	-0.133486	0.016245	0.00352734	0.0165957	0	-0.0177625	-0.0387927	0.000424899	0.0167937
2019-11-18	0.373781	-0.0136792	-0.00441112	-0.0116757	-0.0683391	0	0.000741381	0.00888143	0
2019-11-19	-0.578583	-0.0248087	0.00264901	-0.032784	0.00628274	0	0	-0.00506544	0
2019-11-20	0.510589	0.0241679	-0.00464038	0.0338351	0.0124483	0	0	0	0.00395727
2019-11-21	-0.482743	0.0248489	0.00728239	0.0254141	0.0122952	0	0	0.01512	0
2019-11-22	0.02183	-0.0091081	-0.0108324	-0.0139237	0.0188304	0.0177625	0.012764	0.00291363	0
2019-11-25	-0.562408	0.0040932	0.00863124	0.0041458	0.00796288	0	0.00109696	-0.00166389	0
2019-11-26	0.654413	0.00969363	0.00571305	0.0068717	0.0046159	-0.0106196	0.00981886	0.00456906	0.0387345
2019-11-27	0.279944	-0.00327282	-0.000876808	-0.00514934	0.00721078	0.01273	-0.0147035	-0.0091591	0
2019-11-28	-0.897346	-0.00297038	0.00328408	0.00240633	-0.0211229	-0.0105971	0	-0.0155957	0.0299424
2019-11-29	1.04769	-0.0228038	0.00196528	-0.0543248	0.00929622	0.0203873	0.019517	0.00761747	0
2019-12-02	-0.330425	-0.0244844	-0.00503008	0.0142178	0.0111733	0	0	0	0
2019-12-03	0.0973407	-0.00164285	-0.0090299	0.00249866	0.00586512	0	0	0.00126396	0
2019-12-04	-0.588379	0.035216	-0.0077735	0.0406936	0.00518472	0	0	0	0
2019-12-05	0.771992	0.00617139	0.015487	0	0.012207	0	0	0.0113043	0
2019-12-06	-0.151363	0.0156522	0.00591005	0.0130921	0.00826714	0	0.00119976	0	0
2019-12-09	-0.0681815	-0.00217662	0.0115006	-0.00304517	0.000633112	0	-0.00854963	0	0
2019-12-10	-0.0818511	0.0013998	0.00966191	0.00372062	-0.00316957	0	0	0.0049834	0
2019-12-11	0.24437	-0.00968304	0.00447714	-0.00813564	-0.0166457	0	0.0582529	-0.00539981	0
2019-12-12	0.00267735	0.00750473	-0.010478	0.0071223	0.00386598	0	0.058172	0.0120059	0
2019-12-13	0.0196285	0.015763	-0.00582086	0.0149269	-0.0267204	0	-0.0410911	0.00246609	0
2019-12-16	-0.0482813	0.00183824	0.0135297	0.0023279	-0.023389	0.0110728	-0.130396	-0.000410593	-0.0044346
2019-12-17	-0.142409	0.0115643	0.0258989	0.0120513	0.0247091	0	-0.00230267	0.00532461	0.00221976
2019-12-18	0.369432	0.00105844	0.0258529	-0.000164109	-0.000659848	-0.00552106	-0.01004	-0.00245399	0.000738825
2019-12-19	-0.545888	0.00557608	-0.0479196	0.00409467	-0.00330579	-0.00555171	-0.00896634	-0.00987662	0.00735838
2019-12-20	-0.332134	-0.00602956	-0.00767922	-0.0121692	0.00922881	0.00555171	0.0040383	0.000413479	0.00438918
2019-12-23	-0.352295	0.00377274	0.0241179	0.00132275	-0.0158733	0.00276434	-0.00221253	-0.00331263	-0.00879771
2019-12-24	0.514334	0.0121268	0.000835771	0.00970163	0.00133245	-0.00207254	-0.000130302	0.00455205	-0.00739102
2019-12-26	-0.276193	0.0106573	0.0112151	0.00928421	-0.00668005	0.00207254	-0.00143444	0.0114944	-0.00819371
2019-12-27	0.929714	0.00352734	0.00473886	0.000648298	0.0199078	0.00206825	0.00299694	0.00610378	0.00149477
2019-12-30	0.13934	0.00409957	0.00737255	-0.000648298	-0.0125621	0	0.0062257	0.00888536	-0.00149477
2019-12-31	0.251037	-0.0363027	-0.00408915	-0.0101027	0.0217185	-0.00968866	-0.0123595	-0.0125432	-0.00675425
2020-01-02	-0.0132234	0.00378072	-0.0129912	0.00196335	-0.0039139	-0.0069784	-0.0237113	-0.00530722	-0.00377217
2020-01-03	-0.702951	0.0348571	0.0109404	0.0301077	0.00326265	0.00209864	-0.00214708	0.00530722	0.00226501
2020-01-06	1.13747	0.00450877	0.0408302	0.00348322	0.0458387	0.00904354	-0.00040309	0.0201538	0.00376365
2020-01-07	0.495176	-0.00933087	-0.0134923	-0.00904984	-0.00311624	0.000692281	0.0014772	-0.0120435	-0.00300978
2020-01-08	-0.828236	-0.0423367	0.00179623	-0.0505381	0.0124071	0.0103271	0.00562025	0.00242033	0.00601054
2020-01-09	0.781203	-0.00107025	-0.039867	-0.000839137	-0.0396154	-0.00618346	0.0016	-0.0195287	-0.00224972
2020-01-10	-0.857721	-0.00598391	-0.0158966	-0.00876903	0.00256246	-0.000689417	0.0003996	-0.00576845	0.00150038
2020-01-13	-0.0911535	-0.0120763	-0.0146546	-0.0163938	0.0668152	-0.000689893	0.00769439	0.00288839	0
2020-01-14	-0.147542	0.00450696	-0.00708538	0.00257932	-0.012647	0	-0.00437058	-0.00412883	0.000749344
2020-01-15	0.152808	-0.00762709	-0.0132309	-0.00723891	0	-0.00553635	-0.00879888	-0.00290035	-0.00450451
2020-01-16	-0.0506611	0.00964088	0.0241599	0.0122068	-0.0953102	0.0226425	0.0130373	0.00867595	-0.0360054
2020-01-17	-0.117079	0.00355295	-0.00813187	0.000341705	0.0269664	-0.00135777	-0.000793336	0	0
2020-01-20	-0.0860678	0.00538256	0.00128838	0.00375107	0	0	0	0.0012333	0.0108612
2020-01-21	0.0017824	-0.00939987	-0.00473221	-0.00717339	0	-0.00818558	0	-0.000410931	0.00154202
2020-01-22	-0.425289	-0.0215971	-0.00605538	-0.0278085	0	-0.0405366	0	-0.00866878	0
2020-01-23	0.176795	-0.0186832	-0.0203798	-0.0204761	0	0	0	-0.0104189	0
2020-02-03	0.144266	-0.130496	-0.0835356	-0.103783	0	0	0	-0.0729807	0
2020-02-04	0.289435	-0.00903982	-0.052117	-0.0100282	-0.0296367	0	-0.061791	-0.10491	0
2020-02-05	-0.742488	0.0241681	0.00505818	0.0227192	0.0119603	0	-0.0942133	0.0488378	0
2020-02-06	0.282195	-0.00635153	0.0145257	0.00393314	0.000660284	0	0	0.0244833	0
2020-02-07	-0.137797	-0.00712527	-0.00924198	-0.0124421	0.00131926	0	0	0.00371402	0
2020-02-10	-1.15987	-0.0235611	-0.0136435	-0.0150168	-0.00595043	0	0	0	0
2020-02-11	1.29357	0.0137959	-0.00407852	0.00743647	-0.0113372	0	0	0.00416186	0
2020-02-12	-0.375034	0.0324254	0.00585765	0.0243311	0	0	0	0	0
2020-02-13	-0.05263	0.00981012	0.0158713	0.00487378	0	0	0	0	0
2020-02-14	0.415669	0.0172448	0.000999251	0.0121776	0	0	0	0	0
2020-02-17	-0.0522031	0.0060875	0.00299177	0.00498276	0	0.0377932	0.0540184	0.0219087	0.0145318
2020-02-18	-0.0145248	0.00138624	-0.00324149	-0.00498276	0.0284317	0	-0.0388282	-0.00135532	0
2020-02-19	-0.421144	0.0234459	-0.002	0.0235439	0	-0.0406503	-0.0348629	-0.00135716	0
2020-02-20	0.709478	0.00320865	0.0327414	0.0110107	0	-0.0231559	0.0267595	0.00586777	0
2020-02-21	-0.0686568	-0.0137512	-0.00266764	-0.00932321	-0.0344862	-0.034255	0.0381042	0.00672799	0
2020-02-24	-0.250225	-0.0383322	-0.0406399	-0.0372145	0	-0.0183491	0	-0.00898075	0
2020-02-25	0.355417	-0.0242709	-0.0142641	-0.0302007	0.0318752	-0.0226307	0	-0.00860707	0
2020-02-26	-0.117996	-0.0280513	-0.0312688	-0.0237261	-0.0198026	-0.0159112	0	-0.00501711	0
2020-02-27	-0.472489	-0.0236731	-0.0446563	-0.0342342	-0.0195227	0	-0.0120421	-0.0221923	0
2020-02-28	-0.148511	-0.03233	-0.0320612	-0.0507458	-0.0559195	-0.0384191	0.00937856	-0.0150733	0
2020-03-02	0.655791	0.0269495	0.0245602	0.0434994	0.0142758	0.0511683	0	0.00473486	0
2020-03-03	0.146851	-0.00077101	0.0385662	0.00915582	0.0484189	0	0	0.0126733	0
2020-03-04	0.16372	-0.0141764	-0.0107905	-0.00851431	-0.021154	0.0288744	0	-0.000466527	0
2020-03-05	-0.60443	-0.0225484	-0.00598478	-0.0189906	-0.00207111	-0.00308167	0.0221271	-0.00280374	0
2020-03-06	-0.433568	-0.0991784	-0.0389479	-0.106087	0	0	0	-0.0117676	0
2020-03-09	0.349549	-0.275751	-0.0620263	-0.282206	-0.0730984	0	0	-0.0514927	0
2020-03-10	-0.0160312	0.0799532	-0.094586	0.0987211	0	0	0	-0.0563963	0
2020-03-11	0.238925	-0.0391777	-0.0851431	-0.0409918	0	0	0	0.0265433	0
2020-03-12	-0.195334	-0.0745164	-0.085961	-0.0459138	-0.0732505	0	0	-0.0307717	0
2020-03-13	-0.0948416	0.0187869	-0.00315458	0.00727506	0	-0.0124225	0	-0.00637622	0
2020-03-16	-0.680841	-0.119076	-0.0191393	-0.100365	-0.0730009	0.0353068	-0.0184297	0.00902102	-0.0667176
2020-03-17	1.05642	-0.0449208	-0.0364869	-0.0629138	-0.140192	-0.0252018	-0.0198292	-0.0267682	-0.0254843
2020-03-18	-0.12315	-0.143878	-0.0448314	-0.27992	-0.0393791	0	-0.000903887	-0.0147584	0
2020-03-19	0.0175972	0.134787	-0.067746	0.213574	-0.0452947	0	-0.0360607	-0.0502505	0
2020-03-20	-0.433471	-0.0537551	0.0798989	-0.108361	0.0463241	-0.0258534	0.0108781	0.00404508	0
2020-03-23	0.740328	0.00185151	-0.0099719	0.0317487	-0.0228938	-0.0347229	0.0150333	-0.0394053	-0.0407873
2020-03-24	0.45497	0.00442969	0.0426504	0.0274453	0.00420169	0.00818335	-0.0104072	0.00299491	0
2020-03-25	-1.27534	0.00880094	0.0222965	0.0197945	0.0370413	0.0161685	0	0.00238949	0.0017331
2020-03-26	0.0608763	-0.0390893	0.0349083	-0.080315	-0.00913248	-0.0611761	-0.0147232	0.00713439	0
2020-03-27	-0.0841542	-0.0550168	-0.036134	-0.049432	-0.0237247	-0.0111446	0	-0.0270206	0
2020-03-30	0.68602	-0.0910673	-0.0404643	-0.0682958	-0.0157815	-0.0613253	-0.0618256	-0.0422686	-0.0487902
2020-03-31	-0.148181	-0.000879121	0.0542689	0.0192266	0.047628	0.0351229	0.0554038	0.042877	0
2020-04-01	-0.308057	0.0842959	0.0352582	-0.00833542	-0.0173385	0	0	0	0
2020-04-02	-0.320791	0.190774	0.0445364	0.220481	-0.023947	0.00881063	0	-0.0116245	0
2020-04-03	0.574938	0.130395	0.0358356	0.11268	0.0402739	0	0	0.00184445	0
2020-04-07	0.230771	-0.0679255	0.0373678	-0.181757	0.0759859	0	0.0662655	0.0194653	0
2020-04-08	-0.308983	0.0299822	-0.0128854	0.0599523	-0.0609178	0	0	0.0095924	0
2020-04-09	-0.250043	-0.0422949	0.0276547	-0.0974648	0.00298656	0	0	0.0259143	0
2020-04-13	0.376753	0.00822529	-0.0189302	-0.0154973	-0.0395389	0.0670026	0.0676586	-0.0170042	0
2020-04-14	0.0265929	-0.0698034	-0.0429525	-0.10829	0.0224958	0.0604798	0.0952352	0	0
2020-04-15	-0.0181823	-0.066703	-0.0309417	-0.0120061	0.0269343	-0.0621219	-0.0226205	0.00765836	0
2020-04-16	-0.613923	0.00468385	-0.0443667	0	0.046162	0.0347229	-0.0775747	-0.0100266	-0.0100503
2020-04-17	0.416791	0.00930239	-0.030173	-0.0839507	-0.0103922	0.0102646	0.00962207	-0.0053492	-0.00183824
2020-04-21	-0.306913	-0.373399	-0.0836095	-0.601676	-0.0800427	-0.0699472	-0.0460511	-0.0407475	-0.0185706
2020-04-22	0.93137	0.0524049	-0.10575	0.319634	-0.0847692	-0.0221474	-0.0255345	-0.0542052	-0.00941627
2020-04-23	-0.307389	0.0460513	0.0311701	0.180142	0.0639785	0.0405119	0.0480551	0.0391955	0.0196728
2020-04-24	-0.789464	0.0051438	0.0617904	0.0263173	0.0391399	0.0212774	0.0162537	0.0230468	0.00370371
2020-04-27	0.0668388	-0.0700262	-0.0170103	-0.281796	-0.00404859	0.0168611	0.0166716	-0.0192732	0.00644866
2020-04-28	0.669204	0.0232396	-0.0827929	-0.0350354	-0.0277653	-0.00478852	0.00284187	-0.00692916	-0.00460194
2020-04-29	-0.185797	0.0968197	0.0351759	0.199196	0.0277653	-0.00481156	-0.00542007	0.0298901	-0.000922935
2020-04-30	-0.333111	0.114326	0.0426385	0.22394	0.0319388	0.00240867	0.00811912	0.015825	0.0119322
2020-05-06	0.34974	0.162202	0.121607	0.241655	0.0319022	0.0151217	0.0319635	0.0256348	0.0305504
2020-05-07	-0.363965	-0.00878681	-0.0105009	-0.0185113	-0.0260256	0.0218759	0.00429828	-0.00294725	0
2020-05-08	0.22739	0.0499856	0.00445615	0.0492955	-0.00293399	-0.0124418	-0.0108462	0.00294725	0.0175443
2020-05-11	-0.620062	-0.0442316	-0.0146582	-0.0245512	-0.00786631	-0.00627946	-0.0166936	-0.0023571	0.0163867
2020-05-12	0.0393923	0.0117431	-0.0111364	0.0657288	-0.0341399	0.0171745	-0.016162	-0.00651083	-0.0224923
2020-05-13	0.411863	-0.0267043	-0.0142024	-0.0191899	0.00611	-0.0062112	0.00108563	-0.00834829	0
2020-05-14	0.321775	0.0643458	-0.0290247	0.0859564	0.025064	0.00388652	-0.00149304	0.00418286	-0.0132102
2020-05-15	-0.583646	0.0430681	0.0323846	0.0656491	0	-0.00544537	-0.0235014	0.0189019	0.0288355
2020-05-18	1.08133	0.0686646	0.0362329	0.0780805	0.0273455	-0.0149315	0.0102381	0.0265605	0.00942999
2020-05-19	-0.306068	-0.00460698	0.0419697	0.0043901	0.0152967	0.00945634	0.0409927	0.00341297	-0.0163444
2020-05-20	0.00218642	0.0312525	-0.012093	0.0467618	0.00944294	0.0171077	-0.0565291	0.0213491	-0.013974
2020-05-21	-0.308832	0.00863395	0.0236583	0.0127579	0.0250593	0.0311221	0.0237613	0.0148968	0.0251859
2020-05-22	0.616827	-0.0261288	-0.0162291	-0.01995	-0.01106	-0.00299401	-0.00932663	-0.0260764	0
2020-05-25	-0.0492523	0.0113219	-0.0836526	0.0140364	0.018366	-0.00150038	0.00932663	-0.00168776	0.0245671
2020-05-26	-0.0703478	0.0178526	0.0914136	0.0185109	0.0287015	-0.00150263	0.00571741	0.00393369	0.026426
2020-05-27	-1.63662	-0.0403383	0.0034729	-0.0458687	0.0114287	0.000751597	-0.00708353	-0.00562431	0.00487806
2020-05-28	0.957332	0.0157079	-0.00385952	0.0270612	0	0.072443	0.0107418	-0.00452234	0.012893
2020-05-29	0.812049	0.00113282	0.00578371	0.0514564	0.0224729	-0.0413754	0.0150338	0	-0.0325497
2020-06-01	-0.936086	0.0812395	0.0622291	-0.00140984	0.0369169	0	0.0213531	0.0262805	0.00905729
2020-06-02	0.4322	0.0320993	0.00468554	0.0379284	0.0308216	0	-0.0153758	0	0
2020-06-03	0.321458	0.00554437	0.028011	0.0129556	0.0023933	0	0	0.0137026	0
2020-06-04	-1.15306	0.0050138	-0.00772205	0.00321285	-0.00639491	0	-0.000662383	-0.0125995	0
2020-06-05	1.11251	0.0561577	-0.00565373	0.0556276	-0.0121018	0	0	0.00220264	0.0448793
2020-06-08	-0.516022	-0.036105	0.0348225	-0.034992	0.00969313	0	-0.0094535	0.0174486	-0.0286188
2020-06-09	0.0396476	0.00927062	-0.00652363	0.0194483	-0.0056429	0	0.0033389	-0.0043337	0
2020-06-10	0.33716	0.0132676	-0.00760723	0.0168071	-0.00567492	0	0	-0.00435256	0
2020-06-11	-0.0904082	-0.0792642	-0.0108185	-0.0859101	-0.00816331	0	0	-0.00546748	0
2020-06-12	-0.17185	0.00465839	-0.0522171	-0.00220386	-0.0265796	0	0.0173159	-0.0138009	-0.0113545
2020-06-15	0.334696	0.0252403	-0.00779369	0.0234407	-0.00337268	-0.0273181	-0.0207886	0.00111111	0.0321055
2020-06-16	-0.261493	0.0307411	0.000744879	0.0333806	0.0405517	0.00671394	0.0073319	0.00994483	0.005514
2020-06-17	0.647779	-0.00612222	0.0412091	-0.0110035	0.00888177	0	0.0100437	0.00438838	0
2020-06-18	-0.401562	0.0194606	-0.00250403	0.0229177	-0.00322061	0.0227867	-0.000131501	-0.00164339	-0.000785855
2020-06-19	-0.632534	0.0162489	0.0124579	0.0231592	0.00723185	0	-0.00474559	0.00819005	0
2020-06-22	0.892932	0.0208756	0.00599543	0.017704	-0.000800961	0	0.00448254	0.00217273	0
2020-06-23	-0.846447	-0.0105006	0.000351556	-0.0022269	0.00877549	-0.0242748	-0.00157978	-0.00762531	-0.0102727
2020-06-24	0.352571	-0.0559587	-0.00105504	-0.0602377	-0.0119858	0.0213636	0.000395179	0.0010929	-0.000794597
2020-06-29	-0.513386	0.0341413	0.00316178	0.0435019	-0.00483482	0	-0.00912886	-0.0204145	-0.022509
2020-06-30	0.471454	-0.013517	-0.00492265	-0.0108903	0.0310164	-0.00804981	0.00622725	0.00167084	0.006483
2020-07-01	0.337925	0.0211597	0.0267796	0.0139084	0.0361439	0	0.00907244	-0.00111359	0.00403064
2020-07-02	-1.52828	0.026067	0.011261	0.0206295	0.0187061	0	-0.00130976	-0.000557258	0.0119953
2020-07-03	0.631083	-0.00791254	0.013147	-0.0101373	0.0227199	0	0.0026178	0.0038943	0
2020-07-06	0.493281	0.00698489	-0.00604637	0.00964518	0.00865806	0	0.00794223	-0.00111111	0
2020-07-07	0.388223	-0.000464145	0.00269179	-0.000246154	0.00929574	0	0.00504496	-0.0123044	0.0173369
2020-07-08	-0.436718	0.00486281	0.00435877	0.00686951	-0.0186787	0	-0.00258398	0.00840577	0
2020-07-09	-0.206035	-0.0219532	0.000668896	-0.031796	-0.00217786	0	0	-0.00279408	0
2020-07-10	0.556811	0.0207976	-0.0175384	0.0232017	-0.0227867	0.0431411	0.00232588	-0.0203512	0
2020-07-13	-0.0494124	-0.0120988	0.00745766	-0.0111594	0	0	0.000258098	0.00853005	0
2020-07-14	0.0114428	0.00420463	-0.010866	0.00472696	0	0.00771122	-0.00556384	-0.00113314	-0.00705609
2020-07-15	0.100083	0.0205337	0.00544775	0.022335	0	0.0145583	0.00994134	0.0174211	0.0408535
2020-07-16	-1.25722	-0.00963752	-0.00578922	-0.0109824	0.0198755	-0.0166555	-0.00916313	-0.00951588	0
2020-07-17	0.261969	-0.00531732	-0.00995375	-0.00393411	-0.0176475	-0.0148046	-0.0123933	-0.00847223	-0.0198328
2020-07-20	0.821916	0.00508672	-0.0216187	0.00540542	-0.0157013	0.0127031	0.00340716	-0.00854463	0.025857
2020-07-21	0.287682	0.0218987	0.00351865	0.0277896	0.0208807	-0.00562589	-0.015026	0.00399658	0
2020-07-22	0.00774925	-0.000677125	0.0146446	-0.00143096	0.0190064	-0.00282486	0.00951633	0.00568183	0
2020-07-23	-0.406041	-0.0223754	-0.00834207	-0.0200079	-0.0145882	-0.0192794	-0.0125755	-0.00397389	-0.00451468
2020-07-24	0.172645	0.000692441	-0.00314631	0.00534241	-0.0200378	0	0	0.00170503	-0.0113767
2020-07-27	0.391343	0.00161383	-0.0130398	0.00747983	0.00224635	0.0171555	0.039569	0.00453259	0
2020-07-28	-0.12014	-0.00438648	0.00424779	-0.013553	0.0133732	0.0154715	0.0152481	-0.0148066	-0.00152672
2020-07-29	-0.407789	0.0121883	-0.0235894	0.00558864	-0.0118784	-0.0126406	0.00628538	0.0153718	0
2020-07-30	-0.402828	-0.0186878	0.00935932	-0.0332584	0.00595683	0.00423132	-0.0565836	0.0033841	-0.000764234
2020-07-31	-0.336796	0.00834884	-0.00647019	0.00872932	-0.015713	-0.0300023	0.0228117	0.00673403	0.0506815
2020-08-03	0.0879538	0.0194403	0.0164524	0.0182092	0	0.0007249	0	-0.0123806	-0.0676441
2020-08-04	0.144298	0.00632199	0.00141794	0.0166852	0.0297199	0.0411698	0	0.00339175	0.00928799
2020-08-05	-0.36546	0.0165182	-0.0074667	0.0116821	-0.0222067	0	0	0.0117813	0
2020-08-06	1.20126	-0.00177266	0.0106497	-0.00570479	-0.0135646	0	0	0.00445187	0
2020-08-07	-0.941744	-0.015421	-0.00212089	-0.0175549	0	0	0	0.0115927	0.0756476
2020-08-10	-0.0766793	0.0132008	-0.000707965	0.0173165	-0.0176047	-0.0196636	-0.0415514	-0.00495187	0
2020-08-11	0.309181	-0.0109511	0.00846267	-0.0078995	0.00308404	0	0.00256393	0	0
2020-08-12	0.111939	0.0206835	-0.00386984	0.0251556	-0.031277	0	0	-0.00886432	0
2020-08-13	0.363011	-0.0103995	0	-0.0101285	0	0	0	-0.00614013	-0.0603568
2020-08-14	-0.696813	-0.00356507	-0.0053013	-0.00545995	0	0.0112836	-0.030098	0.00111919	-0.0191503
2020-08-17	0.392083	0.012643	-0.00711241	0.020731	0	-0.0119931	0.0526188	0.00502093	0.0199088
2020-08-18	0.249251	0.00198172	-0.00716335	0	0.0188833	0.0126941	0.0152994	0.00222346	0.0113081
2020-08-19	-0.589196	-0.00198172	-0.00360101	0.000932184	0.00388954	0	-0.000778917	-0.00445187	0.000749344
2020-08-20	0.961371	-0.0104133	0.00288185	-0.0025656	-0.00701211	0	-0.00129955	-0.00671519	-0.00224972
2020-08-21	0.309639	-0.0123251	-0.00288185	-0.011273	0.0162857	-0.00421349	0	-0.00224846	-0.000751033
2020-08-24	-0.847782	0.0174345	0.00324149	0.00659136	-0.0131632	-0.00493828	0.00246769	0	0.00225141
2020-08-25	0.188111	0.0160461	0.00752287	0.0169831	-0.00939709	0.0105523	0.00813905	0.00224846	0.000749344
2020-08-26	0.206197	-0.00480875	0.0173364	0.000922297	0.00705609	0.00488657	0.00615702	0.00112233	0.00522975
2020-08-27	0.296155	-0.012124	-0.00386576	-0.00809908	0.00312013	0.00970209	0.0047203	-0.00224593	0.00520254
2020-08-28	-0.795823	-0.000887508	-0.00176211	-0.00162772	-0.00312013	-0.00138026	0.00457144	-0.00960188	-0.00818762
2020-08-31	0.323811	0.00509245	0.00387256	-0.00841323	0.00467655	0.0191524	0.0219293	-0.00398067	0.00372996
2020-09-01	0.182417	0.00660359	0.0375842	0.00351412	0.001554	0.00809721	0.00654768	-0.00114025	0.00371609
2020-09-02	0.0263378	-0.0255541	-0.00611	-0.0296687	-0.00388954	0.0212774	0.0149111	0.0135979	0.00222305
2020-09-03	-0.147378	-0.00813564	-0.0189042	-0.00337838	-0.00782477	0.00262812	0.00339107	0.00393148	-0.00148148
2020-09-04	0.00700138	-0.0325176	-0.0115164	-0.0394431	-0.00867856	-0.000656383	-0.00351239	-0.0175294	-0.0119315
2020-09-07	0.454612	-0.015354	-0.0223612	-0.017502	-0.0175864	-0.0098978	-0.0059629	-0.00228441	-0.000750469
2020-09-08	-0.779125	-0.0545434	-0.0206716	-0.0612005	0.00241643	0.00132538	-0.00428109	0.0028547	-0.00602411
2020-09-09	-0.371359	0.0250727	-0.0769024	0.0344908	-0.0469415	-0.0180426	-0.00750542	-0.0213203	-0.00302572
2020-09-10	1.12145	-0.0180586	-0.0103422	-0.0199078	0.000842815	0	-0.00557311	0	-0.000757863
2020-09-11	0.00481207	-0.00575793	-0.0104503	0.000803966	-0.010161	0	-0.0181721	-0.0128958	0.00302801
2020-09-14	-0.773953	-0.00553879	-0.00974429	-0.00187693	0.0227187	0.0160539	0.0338215	0.00588237	0.0135137
2020-09-15	0.543777	0.0229608	0.00163066	0.0270072	0.0589593	-0.0207852	-0.0392745	0.0464134	-0.0256812
2020-09-16	-0.34063	0.0408516	0.0129504	0.0479439	-0.0523258	-0.00679812	-0.00127243	0.00111919	0.00152905
2020-09-17	0.193504	0.0252586	0.0265836	0.0199686	-0.00663352	0.0027248	0.00508002	0.00167645	0.0136573
2020-09-18	-0.147701	-0.00347022	0.014769	0.00341131	0.00745963	0.00542742	0.00379315	-0.00391609	0.00300978
2020-09-21	-0.48953	-0.0404358	0.013032	-0.0447725	-0.00912491	0.00405132	0.00189119	-0.00844362	-0.00451808
2020-09-22	0.5787	0.00673403	-0.0293684	0.012388	-0.034764	-0.0115216	0.000629604	-0.00339751	0.00826762
2020-09-23	-0.417603	0.00119775	-0.0234091	0.00326101	-0.00779562	-0.0137271	0.00289108	-0.0137067	0.00224299
2020-09-24	0.0425364	0.00406165	0.0618754	0.00947166	-0.0210904	-0.00276817	-0.00213608	0.000574878	-0.0196085
2020-09-25	-0.158645	-0.000476985	0.00226159	-0.00148957	-0.0575764	0.00483928	0.0181982	-0.000574878	0.00152207
2020-09-28	0.6346	0.0120926	-0.00452831	0.00865806	-0.0209133	-0.000689893	0.00603413	-0.0197451	0.0158434
2020-09-29	0.00718927	-0.0335522	0.00188929	-0.032798	0.00479158	-0.00414938	-0.00221239	-0.00765385	-0.00149813
2020-09-30	-0.00190313	-0.0019517	-0.0256179	0.0233944	-0.0479779	-0.0125525	-0.00976824	-0.0112928	-0.000749906
2020-10-09	-0.252151	0.0453538	0.0233503	0.00940368	0.0517947	0	0.00111767	0.00774044	0.0119315
2020-10-12	-0.186076	-0.026725	-0.00493079	-0.0292411	-0.0649195	0.0351639	0.0264559	0.0129642	0.0299402
2020-10-13	0.142473	0.0173463	-0.013012	0.01934	0.0151289	0.00338181	-0.002784	0	-0.00288185
2020-10-14	-0.493028	0.0202875	-0.00657007	0.0206802	0.0639753	-0.00677509	0.00519859	0.00292312	0
2020-10-15	0.817062	-0.00370028	0.0104148	-0.00195122	0	0.00271555	-0.00277728	0.0202261	0
2020-10-16	0.13441	-0.00534326	-0.0119669	-0.00195503	0.144039	-0.0122785	-0.0109424	0.0142007	0
2020-10-19	-0.260114	-0.00724726	0.00927722	-0.00122384	0	-0.0103485	-0.00367422	-0.00565612	0.0382212
2020-10-20	0.0356395	0.0125905	-0.00617524	0.015312	0	0.00691088	-0.00381093	-0.00113507	0
2020-10-21	-0.314966	-0.0336938	-0.00310198	-0.0350999	0.00890334	0	0	0.00904472	0
2020-10-22	0.344329	0.0173422	-0.0156559	0.0151236	-0.0121607	0.00549452	0.00943924	0.00280978	-0.0396653
2020-10-23	-0.435679	-0.0163841	0.00118273	-0.0196304	0.00650409	-0.0158788	-0.0218325	-0.0101524	0.00144404
2020-10-26	0.313588	-0.0318645	-0.0178896	-0.0329069	-0.00162206	-0.00208986	-0.0145713	-0.0200408	-0.0043384
2020-10-27	0.371935	0.0181244	-0.0231295	0.0258558	-0.016367	0.00902471	0.0168134	-0.00988093	0.00650056
2020-10-28	-0.466834	-0.0518044	0.000410425	-0.056668	0	-0.000691324	-0.0156753	-0.00880029	0
2020-10-29	0.0916719	-0.0383009	-0.0604708	-0.0331732	-0.0421292	0.00414079	0.0116858	-0.00413346	0.00717363
2020-10-30	-0.109347	-0.00505926	-0.0798248	-0.0105615	-0.0584755	0.00137646	-0.00112493	-0.0119049	-0.00573478
2020-11-02	-0.350049	0.0395184	0.057342	0.028101	-0.0563	0	0.0229952	-0.0144755	0
2020-11-03	1.05504	0.0188109	0.0233542	0.022829	0.0276077	0.010944	0	0.00967359	0.00644932
2020-11-04	-0.227304	0.0375631	0.0232468	0.0388019	0.0314259	0	0.00827658	0.00240385	0
2020-11-05	-0.620755	-0.00730286	0.00593977	-0.00923794	-0.0380203	0	-0.013423	-0.0175602	0.00711747
2020-11-06	-0.101486	-0.0368292	-0.00764335	-0.0434679	0.0187271	0	-0.00715081	-0.0178741	0
2020-11-09	0.515813	0.0721143	-0.00213356	0.0814087	0.00647251	0	0	-0.00937214	0.0618754
2020-11-10	-0.587204	0.0281381	0.0588893	0.0262109	0.00459771	0	0	0.0155718	0
2020-11-11	0.513689	0.00434734	0.0128053	0.00217365	0	0	0	0.0220058	0
2020-11-12	-0.616597	-0.00618346	0.00989128	-0.00799326	0	0	0	0.00301841	0
2020-11-13	0.269236	-0.0173797	-0.00711184	-0.0243704	0	0	0.00984987	-0.020092	-0.00937716
2020-11-16	0.0200838	0.0240196	-0.00516797	0.0297064	0	0.0452205	0.0180907	0.0231013	0.0199873
2020-11-17	-0.432314	-0.00159872	0.00833504	0.0021747	0.0665434	0.00777206	0.00396278	0.00479617	0
2020-11-18	0.873473	0.0133956	-0.0131293	0.00936944	-0.0305035	0.0160003	0.016875	0.00596305	0.00263505
2020-11-19	-0.80545	-0.00316242	0.0067851	-0.00191479	0.00176835	0.00506651	0.0110162	0.00651854	0.00590359
2020-11-20	0.652271	0.0170484	0.00278054	0.01616	-0.00531445	-0.00316356	-0.00326874	0.0111602	-0.015821
2020-11-23	-0.940668	0.0241717	0.00986785	0.0149745	0.0158594	0.000633513	0.0260834	-0.00116891	0
2020-11-24	1.04293	0.0383352	0.0240601	0.042066	0.0318306	0.0299461	0.00760374	0.00233645	0.0105751
2020-11-25	-1.49615	0.0153434	0.0398399	0.0176566	0.0357626	0.00551641	0.000791095	0.00929159	-0.0112398
2020-11-26	1.08482	-0.0165979	0.0297663	-0.0172114	-0.00573537	-0.00428791	-0.006119	-0.00173561	0
2020-11-27	0.0179309	0.00791836	-0.00107354	0.0132657	-0.00494235	-0.00987053	-0.00867585	-0.00348028	0.00596621
2020-11-30	-0.407879	-0.0123213	0.00178859	-0.0041818	0.00165017	0.00556416	0.0256932	-0.00349244	0.00658764
2020-12-01	1.01897	-0.00357857	0.02471	-0.0175775	-0.00661706	0.00123229	-0.00796549	-0.0105511	0
2020-12-02	-0.340163	0.0173517	-0.00734911	0.0162533	-0.00833338	0	-0.0283318	-0.00295073	0.0715722
2020-12-03	-0.308358	0.00948852	0.0115245	0.00791909	0.0207047	0	-0.00581059	0.0169943	0
2020-12-04	-0.561368	0.011025	0.014478	0.0134931	0	0	-0.00936775	0.023544	0
2020-12-07	0.353094	-0.00938399	0.00546076	-0.0108673	0.00572131	0.00368777	0.0271573	0.0112868	0
2020-12-08	0.361024	0.00102428	-0.0119844	-0.00350263	-0.00244798	-0.00615387	-0.0154613	0.00336135	0
2020-12-09	-0.230165	0.000409417	-0.0194789	-0.00175593	-0.00573537	0	0	-0.00336135	0
2020-12-10	0.41936	0.0280515	0.00105319	0.027304	0.00736802	0	0.0115608	-0.0118545	0
2020-12-11	-0.800543	-0.00558772	0.0194586	-0.0044992	0	0	-0.000114949	0.0118545	0
2020-12-14	-0.363337	0.00638342	-0.00448354	0.00897826	0.0193867	0.00308167	-0.00115022	0.0205506	0
2020-12-15	1.10011	0.00930239	-0.00276913	0.013318	0.00796817	-0.0306178	-0.0366874	0.012565	-0.0373642
2020-12-16	-0.533539	0.00628439	0.00587525	0.00419112	0.019647	-0.0134144	-0.00358809	-0.000543036	-0.0179262
2020-12-17	0.572914	0.00818878	0.0255159	0.0112291	0.000777907	0.00321028	0.00263253	0.0102676	-0.0149694
2020-12-18	-0.152022	0.0146495	0.0179765	0.015186	0	0.0133717	0.00986987	0.00536194	0.0117342
2020-12-21	0.13029	-0.0261719	-0.0149579	-0.0232832	-0.0259959	-0.00316757	-0.00355619	-0.0145438	-0.00129702
2020-12-22	-0.37411	-0.0164376	-0.0237219	-0.0200028	-0.0275098	-0.00636539	-0.00321142	0	-0.00390118
2020-12-23	0.0902492	0.0221178	-0.0466833	0.0231248	-0.0207218	-0.0128536	-0.0153664	-0.0153092	-0.0111367
2020-12-24	-0.221048	0.00175627	0.00537539	0.00228334	0.0199012	0.007732	0.00132987	0.0120483	-0.00197824
2020-12-28	-0.283843	-0.00841904	0.0969983	-0.0127284	0.009804	-0.0194433	-0.0258229	-0.00163443	-0.0507723
2020-12-29	0.510826	0.00451202	-0.00357433	0.00794817	0	-0.00854425	-0.014989	-0.00273	-0.00836825
2020-12-30	-0.154151	0.00488139	-0.00817132	0.0082988	-0.0114474	-0.00728721	-0.00037762	0	-0.0077329
2020-12-31	0.31178	0.00891997	-0.00460527	0.00247627	-0.0132452	0.0105821	0.00477268	0.00708257	-0.00282686
2021-01-04	0.206514	-0.0138014	0.034352	-0.0187232	0.00415801	0.0137212	0.0117092	0.0198878	0.00494177
2021-01-05	0.204386	0.0479603	-0.00159413	0.0473692	0.000829531	0.0135355	0.00272075	0.00371846	0.0084152
2021-01-06	-0.134	0.0129752	0.0186508	0.0139223	0.0164477	0.00638164	0.00431327	0.0147371	-0.00419875
2021-01-07	-0.675462	0.00147221	0.0256623	0.00394245	0.0193867	-0.00446287	0.0041723	0.0181211	0.00489683
2021-01-08	0.360019	0.0291767	0.0154478	0.0273618	0.019018	-0.00641028	0.00342299	0.0112246	-0.0112282
2021-01-11	0.0791511	-0.00591135	0.00986998	0.000191406	-0.00235756	-0.0162078	-0.0182271	-0.0230957	-0.0228418
2021-01-12	0.70255	0.0163938	-0.011374	0.0182065	-0.0279236	-0.00524248	-0.0189454	-0.00572769	-0.00506697
2021-01-13	-0.937852	-0.00923302	0.0232084	-0.00565399	0.0200247	-0.0185682	0.00303529	0.0145155	0.00938974
2021-01-14	-0.0682956	0.00640116	-0.0121321	0.0123969	0.00395727	-0.00133958	0	0.0102407	-0.000719166
2021-01-15	-0.0689929	-0.023674	-0.0110763	-0.0228463	0.0156743	0.040071	0.0245725	0	0.0128665
2021-01-18	0.488527	-0.00637235	-0.0185331	-0.00593815	0.0123649	-0.0234538	0.0018465	-0.00408372	0.0063717
2021-01-19	-0.348726	0.020787	0.00702829	0.0177097	0.00383289	0.011144	0.00490738	-0.00051164	0.0161012
2021-01-20	0.271762	0.00321486	0.0267404	0.00620945	0.00762199	-0.000652103	-0.00503038	0.00102302	0.000694203
2021-01-21	-0.61212	0.00035657	-0.00326652	-0.00338219	-0.00151976	0	-0.00258637	-0.0066684	0.014468
2021-01-22	0.680875	-0.0123757	-0.0354207	-0.0163191	-0.0184196	0.0148918	0.00700464	-0.0166065	0.00817443
2021-01-25	0.404575	0.00844645	-0.0186631	0.00952025	-0.00388049	0	-0.00749804	0.00365631	-0.0150379
2021-01-26	-1.02773	0.000536721	0.0127907	-0.00303663	-0.00311527	-0.00192988	0.00110981	0.00416234	0.010959
2021-01-27	0.314742	-0.00179019	0.00309502	0.0045515	0.0170151	0.0051381	0.00626576	-0.00468385	-0.00409557
2021-01-28	0.493663	-0.00502965	0.00123533	-0.00969682	0.0129526	0.00574898	0.00195767	-0.00208877	0.00817443
2021-01-29	-0.57892	0.00628312	0	-0.0026784	0.00151286	0.0101395	0.0126323	0.0268196	0.00810815
2021-02-01	-0.0514524	0.00837571	0.0363676	0.0255333	0.0164921	0.00314763	0	0.0201518	-0.0108255
2021-02-02	1.16416	0.0195068	0.0135976	0.0223442	0.0191464	-0.00947276	0	0.0168154	-0.00819677
2021-02-03	-1.01189	0.0172537	0.0200559	0.0168406	0.00291333	0.00379988	-0.00423345	0.000980392	0.0183491
2021-02-04	0.111691	0.00647914	0.0159866	0.00964982	0	0.00755671	0	-0.0063898	0.0147061
2021-02-05	0.308553	0.00846172	0.00902177	0.0109658	0.0272614	0	0.0327898	-0.00246853	0.00198873
2021-02-08	-0.379862	0.020351	0.0155949	0.0195094	0.0217019	0	0.0245639	0.00738738	0.0125043
2021-02-09	-0.172594	0.00871358	0.014811	0.00670509	0.024625	0	0.0296577	0.000980873	0.00196014
2021-02-10	0.201343	0.00620106	0.00217569	0.00546823	0.00471858	0	-0.0746038	-0.00491401	0
2021-02-18	-0.799824	0.0392395	0.0725544	0.0308749	0.0631926	0	0	0.0343776	0.0340103
2021-02-19	0.927793	-0.0160836	-0.0224843	-0.0213769	-0.0275217	-0.00188383	0.0424249	-0.00285987	-0.0340103
2021-02-22	-0.177741	0.0363676	-0.00570097	0.0406869	-0.00259909	0.11897	0.0499097	0.0263793	0.102877
2021-02-23	0.312375	0.00199066	0.0231194	-0.000486342	0.012286	-0.00111669	0.0192438	0.0365171	0.0341567
2021-02-24	-0.22445	0.025226	0.03297	0.0248231	0.00959393	-0.0151987	-0.00590669	0.0230405	-0.00914815
2021-02-25	-0.522061	-0.00238949	0.000736829	0.00489153	0.037481	0.0017002	0.00311879	0.0365553	-0.00287604
2021-02-26	0.964344	-0.0112775	0.00660715	-0.0324751	-0.0260884	0.00451978	0.00780794	0.0109199	-0.0121705
2021-03-01	-0.229529	-0.0375949	-0.00685269	-0.0140824	-0.032622	-0.00906008	-0.00748587	-0.0181248	-0.0289875
2021-03-02	0.355979	-0.0156661	-0.0248645	-0.0147856	-0.0250178	0.000568666	-0.0104668	-0.0188928	0.00717706
2021-03-03	0.117353	0.0216148	-0.0108848	0.0252843	-0.0120726	0.0101811	0.0257001	-0.0210257	0.0188908
2021-03-04	-0.558403	0.0408282	0.00912091	0.0407698	0.00605451	0	-0.00732138	-0.00443656	-0.0123567
2021-03-05	0.00608652	0.0385059	0.0376189	0.0347942	0.0153081	0	0	0.0215535	0.00649161
2021-03-08	-0.38749	-0.0162794	0.0518275	-0.0158612	0.0651988	0.0217097	0.0221178	0.0333792	0.00820157
2021-03-09	-0.998071	-0.0106071	-0.0127656	-0.0161169	-0.0333469	-0.0149795	-0.00469852	-0.029904	0.0219282
2021-03-10	0.946147	0.00561218	-0.0241146	0.00669524	-0.0398095	-0.0226126	-0.0163549	-0.0466026	-0.0248496
2021-03-11	0.20498	0.0251595	-0.00383602	0.0242232	-0.00199933	0.00740533	0	0.000454236	0.0156752
2021-03-12	-0.354459	-0.00590567	0.0117016	-0.0062296	0.000666889	0.00453002	0.00191306	0.0259988	-0.011005
2021-03-15	0.815401	-0.00492398	-0.00190114	-0.00335878	0	0.0201349	0.00940562	0.00176835	0.0444264
2021-03-16	-0.0250515	-0.00713925	-0.0218838	-0.00906374	-0.00803217	0.00276472	0.00576854	-0.00842764	0.0149298
2021-03-17	-0.153947	-0.00571891	-0.00732068	-0.00309119	0.00536194	-0.0212062	-0.0120997	-0.00715247	-0.00495187
2021-03-18	0.368887	-0.0719384	-0.00122534	-0.0738698	-0.00200736	-0.0062235	-0.0126766	0.0107096	-0.00276167
2021-03-19	-1.14705	0.0195609	-0.0323976	0.023391	-0.0319864	-0.0200637	-0.019704	-0.0242599	-0.0144849
2021-03-22	1.02266	0.00139373	-0.0471957	0.00227679	-0.0301883	0.00577369	0.00349269	-0.0234655	-0.00449945
2021-03-23	-0.180652	-0.0610987	0.0259483	-0.0637158	0.000712504	0	-0.0155927	0.00510797	-0.0199266
2021-03-24	-0.263234	0.0578436	-0.027011	0.0575238	-0.00786561	0	-0.00922793	-0.0102422	-0.0109859
2021-03-25	-0.181039	-0.0389413	-0.00452911	-0.0437685	0.00715311	-0.0162511	0.00200848	0.00606487	0.0115608
2021-03-26	0.0898505	0.0414223	0.00346528	0.0403301	-0.00428572	0.00350468	0.00522543	0.00649052	0.0097227
2021-03-29	0.568728	0.00632962	0.0197609	0.00963037	0.0142149	0.00291121	0.00210468	0.0205816	0.0174899
2021-03-30	-0.255769	-0.0130113	-0.000521921	-0.0165428	0.00141044	0.00116212	0	-0.00453721	-0.0157839
2021-03-31	-0.223052	-0.00939857	0	-0.0232238	-0.00636269	-0.0128582	-0.0147143	-0.00592932	-0.00913248
2021-04-01	-0.120255	0	0.0265309	0.0379782	-0.0171678	0.00586512	-0.00326191	-0.00274851	0.00628753
2021-04-06	0.315308	-0.0126704	-0.0125337	-0.0351088	0.0121909	0.0219789	0.0172014	0.00731265	0
2021-04-07	0.204031	0.00667199	0.00205708	0.00738878	0.012748	0	0	0.0251812	0
2021-04-08	-1.25245	0.000633112	-0.0126666	-0.00284829	-0.0220571	0	-0.011472	-0.0306607	0
2021-04-09	0.389465	-0.00396354	0.00518943	-0.00470906	0	0	-0.00595474	-0.00458927	-0.0051414
2021-04-12	0.737599	0.00522856	0.00232648	0.0063855	-0.00577202	0	-0.0152155	-0.00924221	0
2021-04-13	-0.0520146	0.00614417	0.0097637	0.00800805	-0.00144823	0	-0.00355322	-0.0436502	0
2021-04-14	0.67042	0.0446907	0.00738763	0.0481728	0.00793941	0	-0.00333545	-0.0420958	0.00628035
2021-04-15	-0.590131	0.00539246	0.0307409	0.00489694	0	-0.0444518	0.00803217	0.0773544	-0.00113895
2021-04-16	-0.0830254	-0.00254282	0.00930923	-0.00521369	0.066065	0.00298597	0.000571265	0.0752777	0.0090755
2021-04-19	0.150061	0.00418473	-0.00390912	0.00395226	-0.00742996	0	-0.00549767	-0.00173838	0.0129034
2021-04-20	0.126151	-0.00718458	0.0126492	-0.0112655	0.00270819	-0.00179051	-0.000459506	0.0082305	-0.00279096
2021-04-21	0.283376	-0.0189558	-0.00508907	-0.0212877	-0.0122451	-0.0199102	-0.017035	-0.0152144	-0.0140728
2021-04-22	-0.379597	0.00122399	-0.0283375	0.00130314	-0.01032	-0.004887	0.00151825	-0.0105681	0.00846745
2021-04-23	0.25439	0.0107978	0.00821411	0.0114916	-0.00903097	0.000612182	0.00465713	0.00265252	0.0172754
2021-04-26	-0.991012	-0.00698242	0.00716318	-0.00370819	0.00556717	0.00488401	0.00232046	0.0114136	0.00165609
2021-04-27	0.882582	0.0116606	-0.010391	0.0165002	-0.0139765	-0.000609199	0.00208382	0.00522422	-0.00165609
2021-04-28	-0.96687	0.0127162	-0.0162972	0.0145113	0.0270756	0.00728601	0.00403948	0.0248726	0.00660795
2021-04-29	-0.0550189	0.0189949	0.0207637	0.0178479	0.0108993	0.00362319	0.000690846	0.0117896	-0.0010983
2021-04-30	-0.263664	-0.0192923	0.0203413	-0.0222421	0.0114518	0.000602591	-0.00403668	0	0
2021-05-06	0.740129	0.0124133	0.0401813	0.0176168	0.0231722	0.0155413	0.0168456	0.00916673	0.0179694
2021-05-07	-0.310711	0.00278654	-0.0110136	0.00293187	0.0162289	0.0106196	0.00938762	0.00372594	0.0192416
2021-05-10	-0.132167	0.000585652	-0.000942952	0.000308119	-0.00645997	0.00409957	0.00337155	-0.00124044	0.0058063
2021-05-11	0.725037	0.00336086	-0.00686312	0.00552997	-0.0236077	-0.0165001	-0.00980897	-0.0158469	-0.00263505
2021-05-12	-0.469062	0.0111701	-0.00118807	0.0121804	0.014493	-0.00416791	0.00542374	-0.00379028	-0.000527844
2021-05-13	0.796885	-0.0332949	0.0190751	-0.0347995	0	0.00119261	0.0119856	0.00505052	-0.00423281
2021-05-14	-0.196647	0.0244561	-0.0264728	0.0239968	0	-0.0059773	-0.0207005	-0.0446426	-0.00265463
2021-05-17	-0.22458	0.0108563	0.0175693	0.0136739	0	-0.0138849	0.00193061	0.00612693	-0.00907883
2021-05-18	0.0674486	-0.0108563	0.0177285	-0.0118398	0.0767672	-0.00304414	-0.00363719	0.00912058	0.0191292
2021-05-19	0.477714	-0.0302897	-0.00626234	-0.0330647	-0.0177212	0.0323964	0.00816516	-0.0073769	-0.0132452
2021-05-20	-0.233571	-0.0235269	-0.0459441	-0.0226666	-0.0249701	-0.0753802	-0.041627	-0.0109482	-0.0253862
2021-05-21	0.276003	0.0202211	-0.0167039	0.0261328	-0.0165714	0	0	0.00132013	-0.0277333
2021-05-24	-0.180892	0.0299503	0.0167039	0.0381131	0.0076825	-0.0264446	0	0.00394997	0.0145173
2021-05-25	0.211114	0.0027715	0.0259692	0.000302755	0.0107835	0.0365777	-0.00898882	0.0139193	-0.00946819
2021-05-26	0.032639	0.00319954	0.0129704	0.00211672	0.00252048	-0.00949675	-0.00273631	0.00688767	-0.011255
2021-05-27	-0.281087	0.00853038	-0.0170136	0.00961979	-0.0332724	-0.0038241	0.00321142	-0.00991601	0.00620594
2021-05-28	0.0489788	0.00244446	0.022155	-0.00795979	-0.00587277	-0.00319796	0.00780699	0.0124867	0
2021-05-31	-0.889123	-0.00446204	-0.0401909	0.00870746	-0.00130976	-0.0239882	-0.0205947	0.000427807	0.0380736
2021-06-01	0.13503	0.0133268	0.0545397	0.0121826	0.0168945	0	0	0.0194839	-0.0330245
2021-06-02	0.042362	0.015537	0.0127856	0.0162581	0.0267022	0.000655953	0	0.00668899	0.0149961
2021-06-03	-0.134568	-0.000560774	0.00925828	-0.000290613	0.00500627	0	0	-0.000416753	0.0223503
2021-06-04	0.28156	0.0081006	-0.0038284	0.0117028	-0.00626176	0	0	-0.0231931	0
2021-06-07	-0.382507	-0.00557959	0.0101022	-0.00561759	-0.0018862	-0.0118735	0	-0.00899942	0
2021-06-08	0.0951841	0.0101594	-0.00897471	0.011775	-0.0267873	0	-0.00168533	-0.0160559	0
2021-06-09	0.445487	0	0.0112059	-0.00128562	0.00387097	0	-0.0121214	0.00914441	0
2021-06-10	-0.0865879	0.00414537	-0.000891862	0.00470589	-0.0181941	0	0	-0.00652318	-0.00811912
2021-06-11	0.430203	0.00234144	0.00222816	0.00878193	0.00327333	0	0	0.00130804	0
2021-06-15	-0.581462	0.0177261	0.0169926	0.0169199	0	0	0.0106745	0.0194181	-0.0120286
2021-06-16	0.67784	0.00539158	0.00480245	0.000415887	0.0675976	-0.00332337	-0.000482742	0.024067	-0.00385782
2021-06-17	-0.0478436	-0.0177668	-0.0109482	-0.0155042	-0.0018343	0.00332337	0	0.0087228	-0.00110497
2021-06-18	-0.490623	0.00586672	-0.0197894	0.00841048	-0.00737104	0	-0.00169143	-0.0129034	-0.0206654
2021-06-21	0.111826	0.0187324	-0.011519	0.0278063	-0.0117831	0.028134	0.000362691	-0.0101053	-0.0142088
2021-06-22	0.590719	-0.00120232	0.0224628	-0.0110574	0.0105493	0	0.00229399	0.01512	-0.00689262
2021-06-23	-1.41339	0.00506668	0.00906584	0.0031522	0.0267982	0	0.0130596	0.0173558	0
2021-06-24	0.613439	0.0049088	0.00461185	0.00300588	0.00778214	0	0	0.0162539	0
2021-06-25	-0.335923	0.00817192	0.00807424	0.0101799	0.0183166	0.00450596	0.0265461	0.0321265	-0.000576535
2021-06-28	0.574247	-0.0198866	-0.00217581	-0.0155147	0.0110627	0.0272427	0.035415	0.00272851	0.0373558
2021-06-29	-0.016644	0.00107066	-0.0278287	0.000959627	-0.00989243	0	-0.0198877	-0.0121403	0.0044346
2021-06-30	-0.781052	0.00493696	0.00891868	0.00669173	-0.000584966	0.011805	-0.00549326	-0.0059277	-0.00055325
2021-07-01	0.380643	0.00940591	0.0208684	0.0236729	-0.00528015	0	0	-0.00158667	0
2021-07-02	0.208467	0.00434183	0.0174555	-0.000930913	0.00117578	0	0	0.00987565	0
2021-07-05	-0.179669	0.0129135	-0.000213652	0.0155779	0.0099387	0	0	0.0340064	0
2021-07-06	-0.0411284	-0.0346795	0.0082988	-0.0396819	0.0167296	0	0	0.0262482	0
2021-07-07	-0.599362	-0.0148692	-0.0296796	-0.0160751	-0.0378944	0	0	-0.0281497	0.0289085
2021-07-08	0.0848662	0.00935283	-0.0323897	0.0101971	-0.0210155	0	0	-0.0471547	0
2021-07-09	-0.157004	0.0191093	-0.00519951	0.021967	0.00665258	0	0	-0.000798403	0
2021-07-12	0.767913	-0.00517551	0.0210817	-0.00618864	0.0143629	0	0	0.00835161	0
2021-07-13	0.102269	0.0175408	-0.000221951	0.0154004	-0.0131581	0	0	0.0153275	0
2021-07-14	-0.317772	-0.022877	0.0145441	-0.0285772	0	0	0	0.00893036	0
2021-07-15	0.620053	-0.0174058	-0.0163215	-0.0204455	0	0.000617475	-0.0284004	-0.0132298	-0.0501621
2021-07-16	-0.395385	0.00163199	-0.0252209	0.00223059	-0.0374162	0	-0.0108019	-0.00392465	0.0366301
2021-07-19	-0.330485	-0.0699251	-0.0147028	-0.0780255	0.00187324	0.0393394	0.00654258	0.00783396	0.0236952
2021-07-20	-0.300952	0.0105821	-0.0464208	0.011675	-0.0214384	-0.0119404	0	-0.0185081	-0.00053234
2021-07-21	0.287853	0.0406893	-0.0190902	0.0450986	-0.0173582	-0.00180343	0	0.00949374	-0.0177281
2021-07-22	0.646627	0.0213677	0.0258551	0.0226435	0.0154443	0	0.0213498	0.04315	0.0016247
2021-07-23	-0.0374094	0.00419231	0.0216753	0.00222253	0.00699971	-0.00603502	0	0.0138553	0
2021-07-26	-0.43942	0.00538359	0.0202922	-0.00222253	-0.0114797	-0.00121139	-0.0109699	-0.00111628	0.0107644
2021-07-27	0.291893	-0.000268492	0.0158061	-0.00362218	-0.00321234	0	-0.0242292	0.00926447	0.0201385
2021-07-28	-0.396154	0.00348479	0.00837393	0.010275	0.0297962	0	0.00945266	-0.0029553	-0.0244303
2021-07-29	-0.54455	0.0173756	-0.000450857	0.0168486	0.0105624	0	0.0138374	0.00883984	0
2021-07-30	0.961947	0.00367503	-0.0829406	0.00447246	0.00861544	-0.00242719	-0.000117461	0.0131149	0
2021-08-02	0.324749	-0.0461146	0.102367	-0.037054	-0.0191778	0	0	-0.00507984	0
2021-08-03	-0.789713	-0.00660704	-0.0232673	-0.00987175	0.0154946	0	0	-0.0220678	0
2021-08-04	0.571424	-0.0284353	-0.0224317	-0.0347523	-0.022389	0	-0.0133627	-0.00148865	0
2021-08-05	0.10206	0.0128469	-0.00790151	0.0136988	0.00188501	0	0	-0.00785198	0.0364252
2021-08-06	-0.448828	-0.00831049	-0.000233345	-0.0117931	0.0174242	0	0	-0.00413768	0
2021-08-09	-0.400974	-0.0237595	-0.00491287	-0.0267157	-0.0428547	0	0	-0.00908753	0
2021-08-10	0.886343	0.0227689	-0.0206144	0.0268622	-0.00905569	0	0	0.0117226	0
2021-08-11	-0.362934	0.011403	0.0285565	0.0139598	0.0193056	0	0	-0.00527706	0
2021-08-12	0.0573286	-0.00182137	-0.00256261	-0.00231314	0	0	0	0.00377217	0
2021-08-13	0.224239	-0.0101481	0.00627836	-0.00945255	0	0.00726395	0	-0.00452831	0
2021-08-16	0.288824	-0.0154179	-0.00651165	-0.0169458	0.000637146	0.00781019	0.0178165	-0.0156283	-0.0305287
2021-08-17	0.215175	-0.00692943	-0.0155188	-0.0104572	-0.00510857	0.00477613	0.00140236	-0.00423485	0.0026688
2021-08-18	-0.640182	-0.0116568	0.00472814	-0.0171151	-0.00128123	-0.00178838	0.00221639	-0.0104713	-0.00106667
2021-08-19	-0.51591	-0.0264346	-0.00900267	-0.0274117	-0.00901487	-0.0144233	-0.0132545	-0.0276697	-0.00588709
2021-08-20	0.323478	-0.0192971	-0.0265268	-0.0246377	0.00129283	-0.0127934	-0.00544638	-0.0125027	-0.0016116
2021-08-23	1.0183	0.0533241	-0.0105639	0.0547954	-0.0123498	0	-0.00368719	-0.00528994	0.00482704
2021-08-24	-0.354311	0.0329071	0.0231916	0.0285347	0.011057	0.0121878	0.00948774	0.010552	0.00213789
2021-08-25	-1.03106	0.0167485	0.0315903	0.0120678	-0.0189362	0.00060551	-0.00200863	0.00241936	0.00956437
2021-08-26	0.878342	-0.016467	0.0146225	-0.0138461	-0.00462505	-0.0109557	-0.00998463	-0.00161225	0.000528681
2021-08-27	-0.097033	0.0226761	0.000691005	0.0193896	0.0157691	-0.00675471	-0.00563044	-0.00688123	-0.0111614
2021-08-30	0.0374289	0.00971878	0	0.00681409	0.00584987	0.00736652	0.00287908	0.000812018	0.0116898
2021-08-31	0.63325	-0.00573772	0	-0.0103116	-0.00194616	-0.00551979	-0.00131855	-0.0155422	0.0110324
2021-09-01	-0.9308	-0.019367	0.0137208	0.00131301	-0.0183491	-0.00616905	0.00167785	-0.0128606	-0.0057637
2021-09-02	0.283431	0.0199149	-0.00318472	0.0202056	0.00593474	0.0141323	0.00988986	-0.00712343	0.0104549
2021-09-03	-0.0739087	-0.00576766	0.0375631	-0.0100518	0.0065531	0.017539	0.00650005	0.0041964	0.0139429
2021-09-06	-0.188761	-0.00538564	-0.00903787	-0.0052091	-0.00852744	-0.00180018	0.0014126	0.00376176	-0.000512952
2021-09-07	0.365592	-0.00736575	0.00596094	-0.00844993	-0.0059465	0.0131267	0.0104149	-0.00250627	0.01679
2021-09-08	-0.32262	0.0126137	-0.00729043	0.0138033	-0.0194051	0.00649928	0.0018609	-0.0267022	0.0472995
2021-09-09	-0.147383	-0.015967	0.00817052	-0.0168805	0.013423	0.00235294	-0.0004649	0.00214546	-0.012591
2021-09-10	-0.110055	0.020365	-0.00264259	0.0229228	-0.013423	0.00527396	0.00348149	0.0034232	0.014514
2021-09-13	0.464465	0.0080585	0.018786	0.010416	0.00471858	0	-0.00127514	0.00850707	-0.00626357
2021-09-14	-0.407775	0.00122357	0.00259347	0.000141935	0.0126965	-0.033277	-0.0149588	0.00296046	-0.0618034
2021-09-15	-0.0562719	0.0249577	0.00107863	0.0300575	0.00066379	0.048934	0.0271794	0.0445986	0.0403077
2021-09-16	0.590987	0.00277907	0.00944213	0	0.0171057	0.0289218	0.0430608	0.00443281	0.0263173
2021-09-17	0.243107	-0.00437058	0.0129445	-0.00885329	-0.0131322	-0.00392048	-0.00981644	-0.00766906	-0.00627264
2021-09-22	-1.03003	0.011219	-0.00698194	0.00360611	-0.0301935	-0.0186921	-0.000110846	-0.0163402	0.00675352
2021-09-23	0.238437	0.0138167	0.00782493	0.0147051	0.00136147	0.00114286	0.0083895	0.0155295	0.0270351
2021-09-24	0.298251	0.0108151	0.0210534	0.00923418	0.00813013	0.0022818	0.016787	0.0208675	0.0153242
2021-09-27	-0.486328	0.0182723	0.0151487	0.0196754	0.0187171	0.04784	0.0279276	0.0324311	0.0603535
2021-09-28	0.52237	-0.00554786	0.0195158	-0.00212286	0.0125043	0.00271223	-0.00611558	-0.00346621	0.0324399
2021-09-29	-0.481713	-0.00570597	-0.0108174	-0.00612845	-0.00261952	0.000541565	0.0263036	-0.0257928	0.0240676
2021-09-30	0.547367	-0.00152711	-0.00161258	0.00266916	-0.052502	0.0429205	0.0167539	-0.00914701	0.019489
2021-10-08	-0.0840871	0.0481107	0.0610399	0.0559804	0.0492179	0	0.0103805	0.0672068	0.0265836
2021-10-11	-0.619517	0.0151774	0	0.0146372	0.0137212	0.0225651	0.0317738	0.0144634	0.0603943
2021-10-12	0.473418	-0.00275334	0.00831606	0.0014892	-0.0170161	0.00404859	-0.0185272	0.00697123	0.0283449
2021-10-13	0.141914	-0.00288115	-0.00623055	-0.00248324	-0.0179825	-0.0204089	-0.0250464	-0.0274294	-0.0350018
2021-10-14	-0.529435	0.00980986	-0.0141143	0.0107574	-0.024491	0	-0.0223645	-0.00338792	0
2021-10-15	0.660267	0.010186	0.00879715	0.0118591	0.0143592	-0.0282298	0.00321094	0.0260528	0
2021-10-18	0.167719	-0.00626517	0.0168039	0.00194269	0.0932714	0.0189081	0	0.00841417	-0.070319
2021-10-19	0.0547505	0.00885432	-0.00732879	0.00628781	-0.0237808	0	-0.00321094	-0.00328408	0
2021-10-20	-0.560549	0.00866009	-0.000188626	0.00552952	-0.0185368	-0.0317151	-0.0398974	-0.0232956	-0.0598785
2021-10-21	0.207247	-0.0141996	0.00244937	-0.0110898	-0.0208613	0.0264986	0.0468242	0.0189	0.101974
2021-10-22	-0.0885305	0.0108147	-0.00604003	0.0151573	-0.0159366	-0.0270358	-0.0711957	-0.0144207	-0.174263
2021-10-25	-0.0774418	0.00536382	-0.00113658	0	0.0179109	-0.0140695	-0.0120202	0.00963684	-0.00683841
2021-10-26	0.596963	0.00475667	0.00018952	0.0105695	0.0169496	-0.0115101	-0.0147766	-0.00629049	-0.03966
2021-10-27	-0.340265	-0.0212898	-0.00894648	-0.0237893	0.00964948	-0.00552793	-0.00524098	-0.0164674	-0.0182522
2021-10-28	-0.0683492	-0.00307875	-0.023995	0.00181302	-0.00835749	-0.0246926	-0.0021728	-0.0279337	-0.0365292
2021-10-29	-0.544284	0.000711322	0.0122629	0.00913578	0.00515133	-0.001706	-0.00240702	-0.00857371	-0.0177534
2021-11-01	0.801514	0.00390325	0.00790061	0.00572726	0.000642055	0.000796495	-0.00679374	0.00234558	-0.00256213
2021-11-02	-0.681948	0.000118043	0.0195768	-0.00166706	0.0234708	-0.0239422	-0.0132591	0.0093277	-0.0373221
2021-11-03	0.160425	-0.0327544	-0.00850586	-0.0370255	0.0112221	0.0107758	0.00315624	-0.0175614	-0.00555438
2021-11-04	0.508208	-0.0178433	-0.0253762	-0.0256794	-0.0712982	-0.0100771	-0.00914533	-0.0230994	-0.0136966
2021-11-05	-0.466586	0.0269492	0.00466201	0.0307371	-0.0228966	0.0218777	0.00949541	-0.00282429	-0.0174165
2021-11-08	-0.506497	0.0083048	0.0119439	0.00808828	0.0222306	0.0129005	-0.00585071	-0.00526637	-0.00376398
2021-11-09	0.601094	0.0160517	0.00782074	0.0267357	-0.0373304	-0.00416879	0.0166428	0.0224909	0.0198766
2021-11-10	0.469857	-0.0255658	0.0083255	-0.033963	0.0164613	-0.00793475	-0.0298739	0.00869915	-0.00534207
2021-11-11	-0.488129	0.00277929	-0.00756576	0.0030688	-0.00682597	0.0100776	0.00911519	-0.0154734	0.0145418
2021-11-12	0.197889	-0.00848284	-0.0172352	-0.00985351	0.0526964	-0.00973629	0.00681154	-0.0104503	0.0304517
2021-11-15	0.332628	-0.00146145	-0.00853545	0.00111338	0	0.00928554	-0.00575153	-0.00364299	-0.0439009
2021-11-16	-0.13883	0.00462063	-0.00488235	-0.00148478	0.0344862	-0.00928554	-0.0256348	0.00807759	-0.0166258
2021-11-17	0.0257606	-0.0264289	0.00780035	-0.0301682	-0.0254305	-0.00341881	-0.000845768	-0.0044346	0.00310387
2021-11-18	0.226853	0.0118872	-0.00584455	0.00826083	-0.0201633	-0.00537974	0.000966534	-0.0162936	0.0155944
2021-11-19	-0.374562	-0.0293533	0.00331611	-0.0396309	-0.00593082	0.00217828	0.00229178	-0.000410762	0.0478713
2021-11-22	0.170647	0.0102151	-0.026442	0.0106098	-0.0193533	0.00639272	-0.0123653	-0.00990925	-0.0110718
2021-11-23	-0.466424	0.032223	0.00875976	0.0225452	-0.00405132	0.00815961	-0.000854232	-0.00290879	0.00680382
2021-11-24	0.0804153	-0.000729217	0.0281433	-0.00140226	0.00607084	0.00529072	0.0147846	0.00911357	0.00789697
2021-11-25	0.297732	-0.000364808	0.0114966	-0.00370631	0.0232646	-0.000224568	0.00850457	0.0143298	0.00206783
2021-11-26	-0.694335	-0.122782	-0.0514036	-0.136279	-0.00990434	-0.00101118	0.0206582	-0.00857323	-0.0288144
2021-11-29	0.0301226	0.0098523	-0.0151564	0.0260695	-0.0440899	-0.0010122	-0.0510535	-0.0530427	-0.0010636
2021-11-30	0.42305	-0.0398636	-0.0715268	-0.0554024	-0.0125612	-0.0169082	-0.00678554	-0.024952	-0.00138438
2021-12-01	-0.0650636	-0.0243845	-0.027721	-0.00926003	-0.0162835	-0.0466181	-0.00733059	-0.0187925	-0.0259082
2021-12-02	0.0686716	0.0115491	0.00112372	0.0140837	-0.0143784	0.00716849	0.00869139	-0.00407333	-0.00724402
2021-12-03	0.131125	0.00300968	-0.0217992	-0.00361555	-0.00653835	0.011246	0	0.00226501	-0.0307613
2021-12-06	0.12696	0.0447752	0.0345212	0.0475965	0.00508907	0.0122844	-0.0141935	0.0108012	0.0240191
2021-12-07	0.518397	0.0317829	0.0123431	0.0361775	0.00794515	-0.00840734	0.0148114	0.0260673	0.00144068
2021-12-08	-0.329837	0.00502447	0.036352	0.00429334	0.012156	-0.00517283	-0.00768948	-0.00174596	-0.01136
2021-12-09	-0.330845	-0.0186374	0.00421586	-0.0198192	-0.00355999	-0.00153347	0.00571075	0.020753	-0.0168299
2021-12-10	0.456071	0.00976139	-0.00633047	0.0102378	-0.0223594	-0.0202726	-0.00970278	-0.00643917	-0.0149188
2021-12-13	-0.401525	-0.0101646	0.00569922	-0.00531618	0.0230724	0.00588555	-0.00727641	0.00172117	0
2021-12-14	0.162519	-0.00931873	-0.0029511	-0.00788625	0.00922319	0.00692209	0.00840078	-0.0134172	0.0338746
2021-12-15	-0.589963	0.00243936	-0.028913	0.0019774	-0.0221359	0.00817298	0.012532	0.00087108	-0.0713348
2021-12-16	0.637651	0.0153126	0.0114509	0.0210828	0.0451735	-0.0117474	-0.00755001	0.00477742	-0.00928557
2021-12-17	-0.355989	-0.0201973	0.0262894	-0.0212239	0.0211684	0.00843887	0.0143089	0.00819854	0.0165809
2021-12-20	-0.586585	-0.0275803	-0.0386099	-0.0322678	0.00135044	0.00707634	0.0034234	-0.017339	0.0103136
2021-12-21	0.64721	0.0338177	-0.0111538	0.0359303	0.00672497	0.00550836	-0.00403596	-0.00350416	0.0042368
2021-12-22	0.332018	0.0175525	0.00788613	0.0227978	0.0033456	-0.00339519	-0.00503718	0.0306786	-0.00636194
2021-12-23	-0.0435798	0.0205081	0	0.0140569	0.0159049	0.000820585	0.00601709	0.00847463	0.00283253
2021-12-24	0.00303037	-0.00928172	0.0355803	-0.00953166	0.00981362	0.00863382	0.0098679	0.00798491	0.00540669
2021-12-27	-0.542783	0.0317979	0.00147291	0.0333678	-0.0039139	-0.00734569	-0.0163778	0.00167294	-0.00930349
2021-12-28	-0.292136	0.00431637	0.0218372	0.00541077	0.0155645	-0.00528015	-0.0119005	0.0103929	-0.00498163
2021-12-29	-0.441016	0.00366694	0.0140948	0.0076046	0.00705357	0.0114635	0.0109142	0.00905729	0.00828898
2021-12-30	1.35731	0.00113529	0.00263345	0.0056008	0.0139596	0.0013947	0.00884201	0.00286475	-0.00686312
2021-12-31	-0.653482	-0.019606	0.0048436	-0.0233913	-0.00126103	-0.0013947	-0.00183565	0.00773462	-0.0155561
2022-01-04	0.14974	0.0281423	-0.0052483	0.0233913	0.00628933	0.0175241	0.0174847	0.00727276	0.0202944
2022-01-05	0.0811404	0.00995033	0.0136686	0.0111084	0.00500314	-0.0049264	-0.0101622	0.0100141	-0.0054509
2022-01-06	-0.320658	0.0146203	0.00795391	0.0204699	-0.0138193	-0.000689338	0.000850805	0.00714856	-0.00979112
2022-01-07	0.53008	-0.00293148	0.0211648	-0.00707252	0.0317487	0.00938007	0.00545225	0.0184283	0.0177206
2022-01-10	0.088801	-0.0108229	-0.00798213	-0.00852802	-0.0185534	-0.00731348	-0.0124014	0.00812541	-0.00460803
2022-01-11	0.373702	0.034635	-0.00489861	0.0375083	0.00498133	-0.00471347	-0.00465973	-0.00734871	-0.0193716
2022-01-12	-0.881846	0.0112835	0.0117166	0.0173323	0.0141846	0.0122546	0.00868879	0.00503389	0.0120021
2022-01-13	0.780159	-0.00236491	0.0190372	-0.00631223	-0.00614253	0.00193325	0.0065582	0.00731194	0.0167992
2022-01-14	-0.244964	0.0186483	0.0158733	0.0204901	0	0.000794958	0.00434836	0.00459067	0.00969011
2022-01-17	-0.200825	0.00486845	0.0161789	0.00559159	0	-0.00649168	-0.00265508	0.00684674	-0.0169903
2022-01-18	0.239379	0.0118399	0.000368868	0.0134341	0.0297442	0.00615106	0.00253455	-0.000758438	0.0182675
2022-01-19	0.10092	0.0105713	0.00551675	0.0177509	0.0364104	0.00960622	0.0172088	0.0165542	0.0212395
2022-01-20	-0.118708	-0.000678656	-0.0108787	-0.0163472	0.0188523	0.006614	0.0037843	-0.00974886	0.00859637
2022-01-21	0.309009	-0.00555967	-0.0106235	-0.00480404	0	-0.00246113	-0.00236351	-0.0117492	0.000337819
2022-01-24	0.000267101	-0.0186041	0.0126608	-0.0217284	-0.00283367	0.00469327	0.00401465	0.00873036	-0.00893418
2022-01-25	0.450646	0.022125	-0.0198063	0.0271167	-0.0218024	-0.0143726	-0.010067	-0.0183071	-0.00375577
2022-01-26	-0.113345	0.0197582	0.00695819	0.0202378	0.0023175	0.014707	0.0292086	0.0190627	0.0071579
2022-01-27	0.0177721	-0.00691581	0.0222396	-0.00850775	0.0206193	0.00788149	-0.00882495	0.0286638	0.00811821
2022-01-28	-0.374471	0.00769363	-0.00588237	0.00242173	0.0107134	-0.000884956	-0.00890353	0.00694828	-0.00517903
2022-02-07	0.0684959	0.0291176	0.0441792	0.0505328	0.0497778	0.0384287	-0.0115991	0.0469837	0.0492255
2022-02-08	-0.208728	-0.0208216	-0.0145703	-0.0216967	-0.00213675	0.0010644	0.0483365	0.00208406	-0.00215146
2022-02-09	-0.301342	0.00844627	-0.019885	0.00335158	-0.052138	-0.000425622	-0.0278339	-0.0136247	-0.0108273
2022-02-10	-0.0766083	-0.00153039	0.00218858	0.00245071	0	0	-0.0114957	-0.00529008	0.0142674
2022-02-11	0.501841	0.0326098	0.00888734	0.0351987	0.00785638	0	-0.010675	-0.014604	0.0140667
2022-02-14	0.0679669	0.021371	0.0139862	0.0250331	0.0215657	0	0.00712931	0.0276026	-0.0558148
2022-02-15	0.177082	-0.03373	0.00621285	-0.0361582	0	-0.0556945	-0.00605667	-0.0147682	-0.0177236
2022-02-16	-0.0247231	0.0162692	-0.0171341	0.017122	-0.0407536	0	0.00202297	-0.0401138	-0.0115701
2022-02-17	0.0220671	-0.019598	0.0102087	-0.0204947	-0.0126148	-0.0209217	-0.010997	-0.0216184	-0.0169653
2022-02-18	-0.00924094	0.00611229	-0.00410678	-0.00754803	-0.0151166	0.0328899	0.0169233	0.00225819	0.0734129
2022-02-21	-0.395798	0.0195846	0.00748667	0.00569365	0	-0.0421246	-0.0196915	0.0108433	-0.0734129
2022-02-22	0.606477	0.0150864	0.0340436	0.00348774	0.0339797	-0.000231965	0.000481986	0.0191534	0.0136183
2022-02-23	0.43339	0	0.01313	0.00206511	0.0162879	0.00762657	0.000240906	0.00145826	-0.00544834
2022-02-24	-0.150755	0.0228675	-0.0098741	0.00767945	-0.00895361	0.00734032	0.00504566	0.0187663	0.000348655
2022-02-25	0.330495	-0.0116747	0.0413898	-0.0132323	-0.0181514	0.00159854	0.0011976	0.0354734	-0.00232666
2022-02-28	-0.130848	0.0307686	-0.014384	0.0441052	-0.0219916	-0.00388661	0.0067991	-0.0251586	0.000582174
2022-03-01	0.178052	0.0386531	0.0235344	0.0772744	-0.0165195	0.00217379	0.0174409	-0.00390002	0.012033
2022-03-02	-0.032516	0.0730936	0.0535192	0.0672184	0.0600296	0.0337111	0.0286737	0.049213	0.0197011
2022-03-03	-0.181058	-0.0221147	0.0572269	-0.0268491	0.027081	-0.000552639	0.0205614	0.0465815	0.0203155
2022-03-04	-0.221384	0.0669629	0.0261547	0.0717568	-0.00986309	0	-0.0159178	-0.0133227	-0.00498478
2022-03-07	0.0343637	0.0422738	0.0103014	0.0316514	0.0541252	0.0331642	0.000903546	0.0541189	0.0259783
2022-03-08	-0.0285763	0.0379838	0.0699377	0.0353801	0.0277796	0	0	-0.0321186	-0.0183451
2022-03-09	-0.175916	-0.141083	0.0524054	-0.129267	0.0980278	0.010215	0	0.0416792	0
2022-03-10	0.176756	-0.0164198	-0.0813583	-0.024964	-0.0577539	-0.0127852	0	-0.050034	-0.0139831
2022-03-11	0.152195	0.0300924	-0.0652844	0.0307431	-0.0181957	0	0	-0.019222	0.00579453
2022-03-14	-0.15872	-0.0525694	-0.0178511	-0.0595448	-0.044136	-0.0215691	-0.0281644	-0.0243062	0.000666445
2022-03-15	-0.115618	-0.067624	-0.0552394	-0.065905	-0.11707	-0.0279987	0.021936	-0.015283	-0.00222321
2022-03-16	0.416943	-0.0190982	-0.039778	-0.0146232	0.0290209	0	-0.0155699	-0.0274085	-0.0145726
2022-03-17	-0.488566	0.0842871	-0.00581397	0.0802369	0.00198048	-0.0011274	0.00391525	0.00526225	0.0301419
2022-03-18	-0.0174057	0.0120242	0.0582017	0.0165643	0.0303433	0.00786521	0.0122224	0.032022	0.00448211
2022-03-21	-0.225397	0.0688261	0.0254973	0.0684706	-0.0057748	0.00335196	0.00622491	0.0114557	-0.00942473
2022-03-22	0.0724126	-0.0012116	0.0921498	-0.0257478	0.0237101	0.0026735	0	0.0271001	-0.000771053
2022-03-23	0.0884109	0.0516396	-0.0180951	0.0505014	-0.010287	-0.00613738	-0.0040701	-0.00195823	-0.000771648
2022-03-24	0.169922	-0.0213614	0.022027	-0.0227933	0.030549	0.0203863	0	0.0155595	0.0100944
2022-03-25	0.101106	0.0135182	0.0200944	0.0137909	0.0360283	-0.000109679	0.014955	0.00321131	-0.000546001
2022-03-28	-0.218427	-0.0701184	-0.0252498	-0.0722592	-0.00331506	0.00503283	0.0176996	-0.0129076	0.0138846
2022-03-29	-0.189045	-0.0202063	-0.00490865	-0.0163657	-0.0115608	0	-0.00660068	-0.021005	0.00868778
2022-03-30	0.000639546	0.0287931	-0.0747601	0.0337672	-0.0038835	0.0123646	-0.016246	-0.0180728	0.0107282
2022-03-31	0.0873095	-0.0500647	-0.138658	-0.0724969	-0.0093824	-0.0136751	-0.00810998	0.0305977	-0.0186622
2022-04-01	-0.303249	-0.0331637	0.121424	-0.0101229	-0.0118532	-0.0156391	-0.00908891	-0.0121933	0.00921468
2022-04-06	-0.0682346	-0.0323205	0.00984201	-0.0311023	0.0313015	0.000887607	-0.000456621	0.0219717	0.00287555
2022-04-07	0.325724	-0.00485992	-0.0410446	-0.00208052	-0.00154202	0	0.00148326	-0.00846911	-0.00672254
2022-04-08	-0.103524	0.0216374	-0.0463581	0.0229564	-0.0509143	-0.0114886	-0.00870268	-0.00788181	0
2022-04-11	-0.117081	-0.0427373	0.0139907	-0.0412419	-0.0136242	-0.0153745	-0.0134308	-0.0106067	-0.00429185
2022-04-12	0.147486	0.0606724	-0.0141527	0.0647771	-0.00937162	0	-0.00116632	0.00928697	-0.0283552
2022-04-13	0.134701	0.0388016	0.0497615	0.0356396	0.0475894	0.00182108	0.00419239	0.0153975	0
2022-04-14	0.0258496	0.0264892	0.0237563	0.0255696	-0.00795338	0.00600875	0.0081019	-0.00652318	0.00232031
2022-04-18	-0.194824	0.012986	0.044877	0.0117123	0.0324721	0.00135547	0.00780805	0.0165508	0.0182629
2022-04-19	-0.0236607	-0.0536402	0.0138603	-0.0536258	0.0120375	0.022104	0.0185841	-0.000321906	-0.00783294
2022-04-20	-0.118758	-0.00420463	-0.0402486	-0.00361417	-0.0268334	-0.0102098	-0.00596815	-0.00484106	0.00283564
2022-04-21	-0.390866	0.0142242	-0.00429344	0.0155358	0.0176262	-0.00234519	-0.00135624	0.00773449	-0.00513186
2022-04-22	0.654473	-0.0156297	0.010479	-0.0167108	0.0122576	-0.00470695	-0.00453413	-0.000321079	-0.0127797
2022-04-25	0.000414036	-0.0414473	-0.0372435	-0.0351963	-0.0251877	-0.0158518	-0.0164952	-0.0256966	-0.0151941
2022-04-26	-0.43041	0.02576	-0.0262482	0.0315647	-0.00312826	-0.0105554	-0.00811787	-0.00760711	-0.00609758
2022-04-27	0.150925	0.00313823	0.0162933	0.00314157	0.0466743	0.00138313	0.00209375	0.0190733	0.00203666
2022-04-28	-0.056876	0.0213244	0.0181504	0.0322142	0.015577	0.00264566	-0.000116205	0.00227753	0.00327259
2022-04-29	-0.169095	0.0161346	0.0225669	-0.00637946	0.0201585	0.00515613	0.00798662	0.0234474	-0.0104191
2022-05-05	-0.0288704	0.0141666	0.0232246	0.0335321	0.0284447	0.01441	0.0149897	0.0309448	0.00805039
2022-05-06	0.184792	0.0133461	0.00661968	0.0138515	-0.00468495	0.000337895	0.00791859	0.00797061	0.00551834
2022-05-09	-0.143032	-0.0591021	0.0108418	-0.0627849	-0.00848861	-0.0155482	-0.00803217	-0.0125981	-0.000674082
2022-05-10	-0.05185	-0.0334004	-0.0463173	-0.0328351	-0.0126297	-0.0177711	-0.0190351	-0.0149535	-0.00733182
2022-05-11	0.208055	0.0481114	-0.0258934	0.0579322	0.012156	0.00464631	0	-0.00977772	-0.00045295
2022-05-12	-0.108374	-0.000558243	0.035065	0.00396526	0.0108389	0	-0.0026662	0.0626548	0.00440753
2022-05-13	0.0238615	0.0374473	0.016213	0.0402603	-0.0158265	-0.000463661	-0.00453727	0.00475201	-0.00316242
2022-05-16	0.0403313	0.0238286	0.0207908	0.0330263	0	0.00139034	0.00360822	0.00826207	0.00113058
2022-05-17	0.0341973	-0.0204278	0.0205063	-0.0158874	0.0207359	0.00623271	0.00717762	0.00761128	0.00450959
2022-05-18	-0.0512752	-0.0255171	0.00513071	-0.0253178	0.00836048	0.00642278	0.0063244	-0.00673009	-0.00135074
2022-05-19	-0.0214169	0.0264994	-0.0309013	0.023626	-0.0109291	-0.00355037	-0.0176934	-0.0174742	-0.0139513
2022-05-20	-0.141466	0.00454162	-0.00845217	-0.0173495	0.00116836	-0.012817	-0.0109098	0.00417413	-0.0048088
2022-05-23	0.0642112	0.00770018	0.0159844	9.06742e-05	0.0106854	-0.0125126	-0.00378162	0.00977062	-0.000344372
2022-05-24	0.3916	0.00123359	-0.0148341	-0.00472599	0.00322953	0.000235322	0.000473485	-0.00828407	-0.00183866
2022-05-25	-0.360197	0.00413024	0.0100087	0.00508861	0.0198388	-0.000470699	0	0.00326265	-0.00750451
2022-05-26	-0.141985	0.0291253	0.0156683	0.0335117	-0.0095282	0.015649	0.0040156	0.0100178	-0.0240438
2022-05-27	0.144665	0.0171435	0.0367127	0.00855303	0.0285381	0.00104233	0.0274372	0.00380395	0.000356062
2022-05-30	-0.2947	0.018582	-0.0157848	0.015436	0.0162605	0.0224343	-0.000114685	-0.00146135	0.00638753
2022-05-31	0.496577	0.00957023	0.00819565	-0.0189182	0.00326407	0.00710543	0.0171702	0.00583262	0.0117221
2022-06-01	-0.122642	-0.0547956	0.00988164	0.00513201	-0.0074139	0.000112378	0	0.00029074	0.00453463
2022-06-02	-0.166006	0.011287	-0.0167067	0.0138718	0.00371382	0.00928366	0.00337648	-0.0143466	-0.00127692
2022-06-06	0.287682	0.016026	0.0263582	0.0138508	0.0207172	0.00897762	0.00437245	0.0517208	0.0217163
2022-06-07	-0.312986	0.00883045	-0.00240417	0.00764999	0.00298571	-0.00653127	-0.00853842	0.0335935	-0.0377578
2022-06-08	0.0915931	0.0246582	0.00706246	0.0223593	0.0160544	0.00719308	0	0.0272453	0.0470349
2022-06-09	-0.276547	-0.00413542	0.0221925	-0.00492571	0.00418236	0.00648461	0	0.0143887	-0.0212835
2022-06-10	-0.202783	-0.00865029	0.000519346	-0.00693702	-0.00397282	-0.00880287	0	0.00155723	-0.00692603
2022-06-13	0.445002	0.00212871	-0.0175466	0.00215232	-0.00209732	-0.0175042	-0.0276842	-0.0361756	-0.00697434
2022-06-14	-0.0766181	-0.0090372	0.0103819	-0.0166768	0	0	0.00923687	-0.0053923	-0.0164651
2022-06-15	-0.214392	-0.0221972	0.0110513	-0.0309109	-0.0126771	0.00258355	0.0222762	0.00243013	0.0163485
2022-06-16	0.183984	0.0109098	-0.0316569	0.0195798	-0.0130553	-0.00461012	-0.0250383	-0.0290034	-0.0321251
2022-06-17	-0.148321	-0.057458	-0.0260949	-0.0707317	-0.0160698	-0.0117902	-0.0177901	-0.0165154	-0.0183581
2022-06-21	0.0235854	0.0134348	-0.0402514	-0.000365163	-0.0322573	-0.0191118	-0.00682757	0.002537	-0.025601
2022-06-22	0.0382307	-0.0257093	0.0151443	-0.0308772	-0.00589571	-0.00699875	-0.00628001	-0.0121797	-0.0314564
2022-06-23	0.168336	-0.0152399	-0.0405645	-0.0182463	-0.0128178	-0.0165234	-0.00404955	-0.0123299	-0.00325288
2022-06-24	0.0395831	0.0275144	-0.0105883	0.0316228	0.00848726	0.00178349	-0.00107469	-0.0280884	-0.0160277
2022-06-27	-0.123552	0.0172652	0.0170042	0.0179571	0.0138371	-0.000950796	-0.000717103	-0.00834331	-0.00291777
2022-06-28	0.419318	0.0248007	0.0303487	0.0197901	0.0187464	0.00201936	0.00358038	0.0251158	-0.00666314
2022-06-29	-0.098727	-0.0146861	0.0170562	-0.0178754	0.0160109	-0.00320913	0.000119126	-0.0257144	-0.00107023
2022-06-30	-0.048909	-0.0125505	0.00938197	-0.037306	0.00931247	0	0.00119048	0.000299356	-0.00013386
2022-07-01	-0.374693	-0.0280888	-0.0318107	0.0249324	-0.0284234	0	0	-0.0211744	-0.0107673
2022-07-04	-0.392307	0.016613	0.00762608	0.0180959	-0.00712222	0	0	0.014869	-0.0121164
2022-07-05	0.309806	-0.0993094	0.0225354	-0.104043	0.00512422	0.00676279	0	0.0095924	-0.0277757
2022-07-06	0.237105	-0.020447	-0.0700742	-0.00979657	-0.0461603	-0.0373447	0	-0.030287	-0.043313
2022-07-07	-0.449917	0.038575	-0.0482076	0.0417431	-0.0259326	-0.00368913	0	-0.0245927	0.027844
2022-07-08	0.219805	0.0223943	0.0437717	0.0198542	0.0123429	0.0189157	0	0.0258219	-0.02081
2022-07-11	0.0218046	0.000747245	0.0164613	-0.00670244	-0.00924287	-0.0228658	0	-0.00215219	-0.0124901
2022-07-12	0.00693775	-0.0737058	-0.00937324	-0.0825758	0.0636453	-0.0131974	-0.0385689	-0.0189535	-0.0456825
2022-07-13	0.475754	0.000803778	-0.0413065	0.00478818	-0.077551	-0.00767444	-0.00470997	-0.0501713	0
2022-07-14	-0.100697	-0.00473147	-0.00230291	-0.00541442	0	0.0240825	0	-0.0490046	0.0839758
2022-07-15	0.149585	0.020574	-0.0198703	0.0187211	0.0737458	-0.0419219	-0.0191916	-0.0617943	-0.130223
2022-07-18	-0.400111	0.0492796	0.0444654	0.0500629	-0.116662	-0.0194735	0.000253261	0.0128136	0.0304916
2022-07-19	0.160254	0.0101115	0.0442953	0.0156661	0.0525274	0.0429801	0.0186898	0.0140873	0.0169932
2022-07-20	-0.010084	-0.00401363	0.00785999	-0.0425346	-0.0195588	-0.0106048	-0.000248571	-0.0210229	0.0061643
2022-07-21	-0.24123	-0.0290371	0.00383605	-0.0359821	-0.0098016	-0.0203866	-0.0291338	0.0288829	-0.000461007
2022-07-22	0.0656202	-0.00637499	-0.011696	-0.0172734	-0.00716672	-0.00610669	-0.0187308	0.0141345	0.00643483
2022-07-25	-0.135646	0.018719	-0.00186688	0.0208994	0.0455726	0.0178253	0.0238367	0.00734141	0.0115398
2022-07-26	0.384079	-0.00715823	0.0112915	-0.0179471	0.0222622	0.000767853	0.00482663	0.0268057	0.00647057
2022-07-27	-0.100073	0.0210414	-0.0630615	0.0237215	0.00439358	0.0137215	0.000253389	0.0104572	0.0140008
2022-07-28	-0.310594	0.00486528	0.0509072	-0.00867416	0.0110143	0.00163903	0.000886356	0.0228904	0.00177331
2022-07-29	-0.446758	0.0264349	0	0.0225604	-0.0161034	0.0157484	0.0154477	-0.0172019	0.0174172
2022-08-01	0.651552	-0.0951011	0.00702461	-0.0491502	-0.00395028	0.0267955	0.0039801	-0.000333723	0.0232335
2022-08-02	0.445793	0.00508552	-0.0382954	0.00562903	-0.00373222	-0.0335145	0	-0.00669795	-0.0227983
2022-08-03	0.0277419	-0.0381153	0.0107774	-0.0406367	0.00443046	0.00187091	0.00729705	0.0120242	0.00909557
2022-08-04	0.00861328	-0.0278698	-0.0156878	-0.0236618	0	-0.0242161	-0.00185014	-0.00866961	-0.0263576
2022-08-05	-0.257368	0.00846387	-0.0299795	0.0052943	-0.0034961	-0.00627523	-0.0124225	-0.0226936	-0.0181661
2022-08-08	-0.0948515	0.0180618	0.0111579	0.0194699	-0.00280571	0.015931	0	-0.00584094	-0.00617984
2022-08-09	0.354673	-0.00352405	0.0101324	-0.00286881	0.0160264	-0.00481623	-0.0043846	0.0391942	0.0203539
2022-08-10	-0.969111	0.0112541	0.0192242	0.0156776	-0.0108886	0	0	-0.0160324	-0.0188431
2022-08-11	0.479439	0.022336	0.0026533	0.0258779	0.0905767	-0.0079082	0	0.0103836	0.00180996
2022-08-12	0.337365	-0.0146652	0.0271562	-0.0241389	-0.0397145	0.0363402	0.0145824	0.0230577	0.0453686
2022-08-15	-0.502689	-0.031568	-0.00330057	-0.0295338	0	-0.0299577	-0.018482	-0.0180718	-0.0559732
2022-08-16	-0.134312	-0.0294516	-0.0185701	-0.0327414	-0.0432047	-0.014741	-0.0107712	-0.0214485	-0.0131843
2022-08-17	0.480461	0.014087	0.0119361	0.0180949	0.001386	-0.00777811	-0.00562158	0.00270636	0.0052332
2022-08-18	-0.437887	0.0309108	0.00850088	0.0267638	-0.00184843	-0.00221484	-0.00153866	0.00168776	-0.00615955
2022-08-19	0.155389	0.00134499	0.0406269	0.00297898	-0.0116307	0.000260824	0.00179487	-0.00236367	-0.0049551
2022-08-22	-0.145614	-0.00248447	0.0307925	-0.00452714	-0.0196108	0.00559133	0.00702026	-0.00644398	0.0233211
2022-08-23	0.356766	0.038032	-0.00361325	0.0367233	0.000715564	-0.00194691	-0.00510075	0.0178727	-0.00166958
2022-08-24	-0.349704	0.0099286	0.0316691	0.0121933	-0.00382227	0.00518337	0.00510075	0.0312577	0.0119292
2022-08-25	0.375363	-0.0187481	0.0274165	-0.0252935	0.0107131	0.00913483	0.00987225	0.000323887	0.0023988
2022-08-26	-0.320264	0.0164732	-0.00659315	0.00581961	0.00118329	0.00319673	0.00239009	-0.00486935	0.00701338
2022-08-29	0.106814	0.0397956	-0.0113863	0.0415696	0.0028342	0.00140333	0.00200828	-0.00784062	0.0013374
2022-08-30	-0.0439939	-0.0565709	-0.0575975	-0.0569462	0.00188501	0.00394428	0.00400451	0.00946637	-0.00401756
2022-08-31	-0.164907	-0.0288069	-0.0175998	-0.0230707	-0.00803597	-0.00228833	-0.0016249	0.0100211	0.00372052
2022-09-01	0.652518	-0.0437454	-0.0207436	-0.0333818	-0.000949668	0.00216134	-0.00162754	0.0102401	0.00267023
2022-09-02	-0.802562	0.00712054	-0.0162768	0.00299747	0.000474947	0.00367624	-0.00313736	-0.00350822	0.000592417
2022-09-05	-0.00201828	0.0288217	0.00172587	0.0269166	0.00591788	0.0179326	0.0132353	0.0171053	0.00472674
2022-09-06	0.350113	-0.0308663	0.0172381	-0.0268015	0.000471921	0.00927823	0.0139191	0.022054	-0.0025083
2022-09-07	0.0421653	-0.053433	-0.0261874	-0.0585406	-0.00141643	0.000246245	0.000733676	-0.0176667	-0.00384844
2022-09-08	-0.223161	0.0129835	-0.0210997	0.0193383	-0.00047259	0.0102879	-0.0018352	-0.0025047	-0.00178121
2022-09-09	-0.0526724	0.0405572	-0.00907407	0.0381658	0.00424529	0.00813062	0.00525192	0.011532	-0.000445798
2022-09-13	0.338011	0.0035482	0.0523985	0.0059736	0.031962	0.00144928	0.0119878	0.0394948	0.00976195
2022-09-14	0.428085	0.00993227	-0.0191846	0.0133115	-0.0282034	0	-0.0135727	0.00119083	-0.0289702
2022-09-15	-0.752605	-0.0352583	0.0435589	-0.0389495	-0.0134547	-0.041647	-0.0152449	0.00504527	0.0233613
2022-09-16	0.287116	0.00559857	-0.0130939	0.000117502	-0.0501932	0.0301157	0.0043266	-0.106414	-0.0432549
2022-09-19	-0.0418472	0.00709029	-0.00887267	0.00725829	0.0012486	0.0074196	0.00467636	-0.00660723	-0.00713513
2022-09-20	-0.107119	-0.0151136	0.0207203	-0.0211006	-0.00249875	-0.0114566	-0.00430637	-0.0140189	-0.0128468
2022-09-21	0.547314	-0.00875594	-0.0472395	-0.0119848	0.0109481	-0.000367805	0	0.0103663	-0.00759738
2022-09-22	0.174172	0.00698877	-0.065585	0.00660941	0.0280609	0.00306091	0.00663638	0.000997506	0.00775504
2022-09-23	-0.184529	-0.0488178	0.00926361	-0.0585756	0.00575817	0.0105795	0.00244678	0.00893306	0.000472851
2022-09-26	-0.1415	-0.0245591	-0.0394974	-0.0261192	0.0021508	-0.0186807	-0.019744	-0.0253516	-0.0117294
2022-09-27	-0.0447512	0.0259511	-0.0203495	0.0230665	0.0287079	-0.00593327	-0.00174629	-0.00609965	-0.0051151
2022-09-28	0.262046	0.0347435	0.000326264	0.0454482	-0.014957	0.00544017	0	0.00745009	0.00064082
2022-09-29	-0.255301	-0.00933588	0.0227374	-0.0112622	0.00164687	0.00356945	0.00969072	0.00672497	0.00558973
2022-09-30	0.0362929	-0.00600739	0.00714913	-0.0216534	0.0266744	0.00257685	0.00996502	-0.00201275	0.00238607
2022-10-10	0.172293	0.0894432	0.101093	0.136656	0.0149935	0.0242143	0.0183158	0.0497811	-0.00111279
2022-10-11	0.165993	-0.0199503	0.00499537	-0.0197258	-0.0582599	0.00453516	0.000120185	-0.0122149	0.00949825
2022-10-12	-0.226712	-0.0197072	-0.0199877	-0.0235545	0.0163569	0	-0.0172125	-0.02555	0
2022-10-13	-0.307081	0.0226723	-0.00582667	0.0208648	-0.0113503	0	-0.0195068	-0.025539	-0.0181245
2022-10-14	0.0953102	-0.0315816	0.00451863	-0.0400695	-0.00835826	0	-0.00387234	0.00102058	-0.000481425
2022-10-17	0.153602	-0.000109141	-0.0146501	-0.00175367	0.00930905	0	-0.0123412	0.00508734	-0.0242072
2022-10-18	-0.28587	-0.0175066	0.00132734	-0.0313789	-0.0109891	-0.0404599	-0.0121105	0.00101437	-0.00362439
2022-10-19	0.216685	0.0260922	-0.0182946	0.0324314	-0.0115971	0	0.00192197	0.00774284	-0.00961865
2022-10-20	-0.00172575	-0.000324693	-0.00255505	-0.0122311	-0.00658298	0	0.00306749	0.00201005	0.000166625
2022-10-21	0.0863847	0.0120509	0.00420484	0.00636945	0.0138469	0.0338892	0.0232099	0	0.0158681
2022-10-24	-0.622273	-0.00257014	0.00657209	-0.00554149	0.0100817	-0.045362	-0.025126	-0.061064	-0.0158681
2022-10-25	0.400885	0.00278403	-0.0025341	0.00871106	0.0427785	-0.0030147	-0.00191975	-0.011809	-0.0016675
2022-10-26	-0.0463602	0.0229385	0.000895122	0.0299047	0.00593203	-0.00302381	0.00025618	-0.00252298	-0.00854778
2022-10-27	0.302397	0.0131847	0.00579884	0.0132213	-0.00684778	0.00138705	0.000128066	0.00180278	-0.0104908
2022-10-28	0.120888	-0.012349	0.0134013	-0.013335	-0.002982	-0.000882446	-0.00462072	-0.0126882	-0.0209702
2022-10-31	-0.582218	-0.00986367	-0.00528015	-0.0157086	-0.0124828	-0.0135866	-0.00774897	-0.0187816	-0.0198235
2022-11-01	0.184767	-0.00189994	0.00688799	0.0210414	0.0163806	0.00370064	0.00129567	0.014394	0.00353732
2022-11-02	0.0969349	0.0158276	0.0163689	0.0182771	0.000686263	0.00622185	0.00348995	0.00621007	0
2022-11-03	0.212652	-0.0156163	0.000718133	-0.0205429	0.00410772	0	-0.00193736	0.00399782	0.0433611
2022-11-04	-0.476058	0.0403698	0.00501254	0.0491304	0.00363719	0.00969964	0.0167942	0.0104637	0.0125999
2022-11-07	0.186997	-0.00661614	0.0225998	-0.00889377	-0.00683063	-0.00313893	-0.00522594	0.00644009	-0.0136148
2022-11-08	0.479721	-0.0264916	0.00111669	-0.0318787	0.00796454	-0.00377977	-0.0104054	-0.0205376	0
2022-11-09	-0.496402	-0.0288303	-0.0221463	-0.035256	0.00565037	0.00553879	0.00758993	-0.0102452	0.00152194
2022-11-10	-0.336472	0.010949	-0.0320294	0.00742894	0.0404162	0	-0.00102577	0.0203866	0
2022-11-11	0.123862	0.0244661	-0.0076878	0.0283893	-0.0132914	0	0	0.0329642	0.00505647
2022-11-14	0.531014	-0.0301403	0.00488564	-0.0353523	0	-0.0070547	-0.00231184	-0.00594511	-0.0126895
2022-11-15	0.0393294	0.00770057	-0.0261854	0.0121536	-0.116167	0.00516993	0.00997961	-0.0466704	0.00898387
2022-11-16	-0.141496	-0.0107113	-0.0194419	-0.0154197	-0.0746577	0.00714334	0.00127226	0.00366838	0.00219132
2022-11-17	-0.10738	-0.0337307	-0.0122873	-0.0472491	-0.0039899	-0.000249781	-0.00714562	-0.00330094	-0.00811501
2022-11-18	-0.67879	-0.024353	-0.0239144	-0.0192932	0.00584642	0.0033668	-0.00487806	-0.00294334	-0.0147061
2022-11-21	0.325648	-0.00194208	-0.0330784	-0.000499625	-0.0103876	-0.00611852	-0.0076213	-0.00295203	0.011135
2022-11-22	-0.0223588	0.0103522	-0.00631546	0.0113052	-0.00402415	-0.0067865	-0.00467898	-0.0269679	-0.00375491
2022-11-23	0.00335005	-0.0339562	-0.00317275	-0.0378924	0.00455948	0.00427835	0.00390067	-0.00304183	-0.00445588
2022-11-24	-0.820894	-0.000819912	-0.0129621	0.00179464	0.00187141	0.0143367	0.00517733	-0.00266921	0.0141556
2022-11-25	0.549646	-0.020241	-0.0290523	-0.0233232	0.00665516	0.00345978	-0.00232648	0	0.0237628
2022-11-28	0.0889071	-0.00527516	-0.0480578	0.0125067	-0.0155083	0.00553541	0.00644914	-0.0146156	-0.00132385
2022-11-29	0.133321	-0.00192516	0.0378894	0.0123522	-0.00920418	-0.0150788	0.00781204	0.0184266	-0.018889
2022-11-30	-0.208946	0.0284953	0	0.0296085	-0.000271998	0	-0.00370631	0.00871053	-0.00287284
2022-12-01	-0.21286	0.0168305	0.0209249	0.00828341	-0.00408887	0.0148334	0	0.00150716	0
2022-12-02	0.503382	-0.0151931	-0.00189999	-0.0153849	-0.0129211	0.00306279	0	-0.0140287	0.0296787
2022-12-05	-0.0974213	-0.034357	-0.0137525	-0.0388807	-0.00582768	0	0	-0.00535989	0.0153247
2022-12-06	0.340359	-0.0411093	-0.0266446	-0.0354581	-0.021948	0	0	-0.0276336	0
2022-12-07	-0.0877886	-0.0278577	-0.0547575	-0.0306328	-0.0356198	-0.00441339	0	-0.0147091	-0.0210913
2022-12-08	0.101096	-0.0133057	-0.0236663	-0.00766715	-0.01995	0	0	0.0119428	-0.000661157
2022-12-09	-0.183672	-0.000656814	-0.0135256	-0.00617633	-0.00210748	0	0	0.0188167	0
2022-12-12	0.300126	0.0245323	-0.00892067	0.029824	0.00630917	0	0	0.0123506	0.030932
2022-12-13	-0.0369367	0.0339101	0.0079334	0.0298891	0.0436571	0	0	0.0034463	0
2022-12-14	-0.134704	0.0247289	0.025935	0.0247605	0	0.00367918	0	0.0102682	-0.0437452
2022-12-15	-0.594476	-0.0181812	0.0175544	-0.0152555	0	0.00488461	0.00319591	-0.00912207	0.0632712
2022-12-16	0.294239	-0.0270843	0.00471743	-0.0242033	0.0316053	-0.000243665	0.00153042	0.0181617	0.00564353
2022-12-19	0.551282	0.00956945	-0.00585294	0.0120419	-0.00557105	-0.00378442	0.00127356	-0.00262812	-0.0151208
2022-12-20	-0.255915	0.00237812	-0.00132639	0.0137368	0.000558503	-0.0017138	-0.000763942	0.000375869	-0.00142937
2022-12-21	0.244671	0.0272537	0.00246189	0.0266648	0.00083717	-0.00110328	-0.00012738	0.0067416	-0.00127226
2022-12-22	-0.0641694	-0.0149531	0.0231829	-0.010271	0.013025	0.00293938	-0.00025481	0.0151883	0.00270163
2022-12-23	-0.324638	0.0356618	0.0121236	0.0263626	-0.00718434	-0.0149082	-0.0156675	-0.00479087	-0.0108506
2022-12-27	0.244903	0.00487371	0.0280847	-0.000377145	0.0186819	0.00086854	0.000129425	0.0143043	0.0167055
2022-12-28	0.0339425	-0.0127694	0.00319036	-0.00719291	0.00813233	0.00568886	0.0078634	-0.0047454	-0.00252765
2022-12-29	-0.265362	-0.0120833	-0.0200185	-0.00711747	0.00538504	-0.000987045	-0.0019279	0	-0.0201317
2022-12-30	0.254396	0.0434153	-0.00198789	0.0234474	0.006424	-0.00247188	-0.0064533	0.00219298	-0.00550252
2023-01-03	0.278365	-0.0453622	0.0246573	-0.0423754	0.00558735	-0.00123824	0.00477944	0.00145932	0.00275505
2023-01-04	-0.744202	-0.0532826	-0.0232112	-0.0546307	-0.0171265	0.00457384	0.00218833	-0.0047506	0.00113223
2023-01-05	0.0662142	0.0108606	-0.0574347	0.0113304	-0.00867449	-0.0100404	-0.00334879	-0.0192314	-0.00551144
2023-01-06	-0.12695	-0.00152614	0.00191132	0.00135648	0.000816438	-0.000498442	-0.0059524	-0.00900231	0.00777206
2023-01-09	-0.0297721	0.0136521	0.00228877	0.0115904	-0.00408887	0	-0.00155864	-0.00756433	0.0160003
2023-01-10	0.285817	0.00563382	-0.00171608	0.00654426	-0.0109861	0	-0.0104535	0.00265403	0.00348598
2023-01-11	0.121604	0.0315809	-0.00747058	0.0300291	0.00165563	-0.00499814	0.00209946	0.00151343	-0.00015819
2023-01-12	-0.123141	0.0163171	0.0129897	0.0125804	0.024242	0.0149201	0.00874394	0.0231699	0.00331675
2023-01-13	-0.0986201	0.0147661	0.015256	0.0185787	-0.000807646	0.00271136	0.00892574	0.0084606	0.00754009
2023-01-16	0.0323178	-0.00966191	0.00874668	-0.00994157	-0.00377766	-0.00468789	-0.00283725	0.0112913	-0.0269644
2023-01-17	0.173584	0.0171386	0.0083034	0.0139406	0.000540541	0.0320037	0.0249981	-0.00253853	0.0350691
2023-01-18	-0.50642	-0.0110007	0.0264748	-0.00876869	0.0234991	0.00573204	0.00552696	0.015493	0.0121887
2023-01-19	0.404507	0.0137901	-0.00376513	0.0106377	0.0107627	0.000357164	0.00512277	0.0149045	0.00748609
2023-01-20	0.280822	0.0169174	0.00394407	0.0161762	-0.00130634	0.00142738	0.0039801	0.016073	0.00379795
2023-01-30	0.0182381	-0.0316493	-0.00700245	-0.0468934	0.00807191	0.00450665	0.0130721	-0.00312446	-0.013587
2023-01-31	-0.0451305	-0.00484091	-0.0137883	0.012375	-0.00129752	-0.00331872	-0.00196223	-0.00174004	-0.0187733
2023-02-01	-0.310783	-0.0197221	-0.00127959	-0.0316873	0.021578	-0.00404474	-0.0117307	-0.00209205	-0.0111821
2023-02-02	0.183547	-0.00812076	-0.00808085	-0.00696043	-0.00688515	-0.00155085	0.000496709	-0.0161861	-0.0127512
2023-02-03	-0.115752	-0.0275139	-0.0191759	-0.0333655	-0.0123586	-0.00754992	-0.00610176	-0.0153712	-0.0127534
2023-02-06	-0.033201	0.0130493	-0.00508811	0.00976279	-0.00389358	-0.00760735	-0.0177687	0.00503055	0.00243408
2023-02-07	0.204215	0.0327938	-0.0129304	0.0400715	0.00854595	-0.00607905	-0.0031837	0.00927584	-0.00781
2023-02-08	-0.0223185	0.01659	0.0249493	0.0170944	0.0023181	0	0	0.00106477	0.00553838
2023-02-09	0.22825	-0.00695799	0.0252525	-0.00523862	0.000257235	-0.000976086	0.00343796	-0.00462223	0.00776703
2023-02-10	-0.136938	0.0221204	0.00490242	0.0210427	-0.00412372	-0.0127766	-0.00804037	-0.0300258	0.000966651
2023-02-13	-0.292136	0.00254335	0.0188397	0.00525461	0.00257932	0	0	-0.000734754	0.00369686
2023-02-14	-0.289466	-0.0119637	0.00567176	-0.013568	0.00385654	0.0186189	0.0093107	-0.00110314	0.00080186
2023-02-15	0.366609	-0.00233973	0.002295	-0.00596259	0	-0.00730819	-0.0107212	0.00110314	0.00607322
2023-02-16	0.121986	-0.00281492	0.00982636	-0.00127324	-0.00798665	0.00280779	-0.000385035	0.00330215	0.00714459
2023-02-17	-0.239061	-0.0254564	0.0130109	-0.0277742	-0.00362789	0.00207027	0.00512165	0.00402121	0.000316356
2023-02-20	0.319461	0.0128092	-0.0465693	0.0148228	-0.0172824	-0.000486736	0.0017864	-0.0121125	0.00173817
2023-02-21	0.180866	-0.0122069	0.000902446	-0.0145608	0.00448018	0.017375	0.0140518	0.0244404	0.0213987
2023-02-22	-0.151987	-0.0299442	0.00880113	-0.0320698	0.0039365	0.000597907	-0.000502955	0.0178576	-0.00387087
2023-02-23	-0.161638	0.0197783	-0.0207795	0.0192855	0.00730692	-0.00227395	-0.00327539	-0.00924615	0.00139524
2023-02-24	-0.141758	0.0114895	0.00745797	0.0122604	-0.00286421	-0.00191893	-0.00328615	0.00142806	0.0035568
2023-02-27	0.124018	-0.00857441	0.00181061	-0.0084211	0.00597948	-0.00228352	-0.00139355	0	-0.0119576
2023-02-28	0.156802	0.0173144	-0.0234271	0.0179406	-0.016728	-0.00108349	-0.0103219	-0.00572452	-0.0117861
2023-03-01	-0.45995	0.00499407	0.0288394	0.00827199	0	0.00803795	0	0.0251563	0
2023-03-02	0.268952	0.00520526	-0.00252207	0.00603146	0.0102269	-0.00191365	0.0294083	0.00488657	0
2023-03-03	0.241895	0.0126628	0.0201775	0.0192606	0.0145043	0	-0.0291522	0.00832182	0.00299898
2023-03-06	-0.369519	0.00406954	-0.000530457	0.00974155	0.00308088	-0.00516115	0	-0.00242005	-0.0104564
2023-03-07	0.412587	-0.0341096	0.0218674	-0.0364505	0.00842379	-0.026213	0	0.0127259	0
2023-03-08	-0.248334	-0.00759268	-0.00816615	-0.0119296	-0.0068869	0.0235621	0	0.00307115	0
2023-03-09	0.15793	-0.0130291	-0.0225839	-0.0123377	0.000255918	-0.0106745	0	0.00272202	0
2023-03-10	-0.262364	0.0144798	-0.00160729	0.0125986	0.00485004	0	0	-0.00716116	0
2023-03-13	0.240567	-0.0245809	-0.0151272	-0.024823	0.0058398	0.000243873	0	0.00307535	-0.0125002
2023-03-14	-0.20707	-0.041973	-0.0300234	-0.0475009	-0.00685891	0.00352949	0.0250392	-0.0133954	0.0145684
2023-03-15	-0.142276	-0.0497655	-0.01185	-0.0535611	0.00203718	-0.00927628	-0.0436516	-0.0156825	0.000317813
2023-03-16	0.103191	0.013613	-0.0592419	0.0108857	-0.06952	-0.0125865	-0.0177695	-0.00917438	-0.0190879
2023-03-17	-0.28038	-0.0234317	-0.00846779	-0.0238371	-0.0131761	0.001613	0.00490165	0.0137302	-0.00845671
2023-03-20	0.0986851	0.0111748	-0.00588894	0.0133951	0.00358572	0	0.00145262	0.0550972	-0.00228908
2023-03-21	0.322773	0.0205225	-0.00961841	0.0295703	-0.00857188	0	-0.0058232	0.00396302	0.000490958
2023-03-22	-0.126801	0.0180256	0.0231718	0.0175006	0.00194202	0.00519353	0.00569123	-0.0102701	-0.00114594
2023-03-23	-0.129133	-0.0102229	0.0109902	-0.0133468	-0.000831831	-0.00618584	-0.0043648	-0.0009995	-0.0143531
2023-03-24	-0.325633	-0.0121937	-0.000596362	-0.0100561	-0.00891619	-0.00522584	-0.00318641	0.0171848	0.00777956
2023-03-27	0.510108	0.0408913	-0.0120025	0.0499858	-0.00505052	0.00534993	0.0068911	0.015605	0.00804668
2023-03-28	-0.454634	0.00676152	0.0410071	0.00534211	0.0047706	0.00396285	0.00342782	0.00193361	0.00863127
2023-03-29	0.0408007	-0.00471549	0.00942043	-0.00314702	0.0226968	0.00702017	0.000263193	0.00769728	0.00839663
2023-03-30	0.480635	0.0125676	-0.00961361	0.0190042	0.00218699	0.0115919	0	0.0186744	-0.00386661
2023-03-31	-0.357395	0.00628775	0.0115253	0.0173291	-0.00520193	-0.0140495	0.0068188	-0.000627353	0.00274039
2023-04-03	-0.0667676	0.0626799	0.0418909	0.0608811	0.0217223	0	0.00768083	0.00656765	0.00641851
2023-04-04	0.344737	0.000117737	0.0534887	0.00359958	0.0136057	0.0148983	0	-0.00124766	-0.000319949
2023-04-06	0.37457	0.0021169	0.0108781	-0.000123908	-0.0128002	0.0330244	0	0.00187091	-0.00336566
2023-04-10	-0.195961	-0.0111047	0.0116102	-0.0119672	0.00321544	-0.0209761	0	-0.019186	0
2023-04-11	-0.431398	0.0168447	-0.00510553	0.0221997	0.0109087	0	0	0.00253727	-0.00870692
2023-04-12	0.252789	0.0198919	0.00747921	0.0209972	0.00501519	0	-0.0214977	-0.00253727	-0.0122201
2023-04-13	0.0550956	-0.0143008	0.0166265	-0.0132997	0.0117787	0	0	0.00790768	0
2023-04-14	-0.0519598	0.00255221	-0.00417258	0.00437212	0.00156006	0	0	0.00940741	0
2023-04-17	-0.268158	-0.0181217	0.000668785	-0.0206925	0	0.000119753	0.0125092	0.0124071	0.020927
2023-04-18	0.153796	0.000117973	-0.00117067	0.00037108	0.00647419	-0.0162978	0.000130847	-0.0130315	-0.0161842
2023-04-19	0.391298	-0.0196564	-0.00823327	-0.0212481	0.000774094	0.00400851	-0.000261712	-0.00532333	0.0128072
2023-04-20	-0.501887	-0.0246024	-0.0230405	-0.022872	-0.0119358	-0.00279211	-0.00485406	-0.0132745	-0.00678845
2023-04-21	0.381121	0.00688132	-0.0135584	0.00644166	-0.00786168	0.00497182	0.00380653	-0.00382532	0.00678845
2023-04-24	0.129814	0.013018	-0.0117949	0.0113645	-0.0167135	-0.00121036	-0.002755	-0.0115645	-0.00695065
2023-04-25	0.122415	-0.0239767	0.00318246	-0.0216912	0.0135514	0.0021776	0.00209974	-0.006483	-0.0104354
2023-04-26	-0.536997	-0.0388791	0.0115831	-0.0366031	-0.0132839	0.000845564	-0.00262536	-0.0091474	-0.0107112
2023-04-27	0.112453	0.00871465	-0.0781832	0.00617203	-0.0059013	-0.00411374	-0.00131527	0.00196721	-0.00798407
2023-04-28	0	0.0148188	0	0.0266612	-0.00512476	0.00181697	-0.00872444	0	-0.00653433
2023-05-04	0.00168715	-0.0926735	-0.0693299	-0.113235	-0.0193863	-0.00448785	-0.0122898	-0.0262169	-0.00438006
2023-05-05	-0.526647	0.0378936	-0.00710302	0.0397479	-0.00858374	-0.011862	-0.00417537	-0.00878087	-0.0168558
2023-05-08	-0.298153	0.0224551	0.0336435	0.0251916	0.020097	0.00282538	0.00752995	0.0138119	0.00871875
2023-05-09	0.810012	0.00556816	0.0216235	0.00748965	0.00272183	-0.00184173	0.00013395	-0.0199365	0.00373769
2023-05-10	0.0184544	-0.0133899	-0.00444231	-0.0157247	-0.0084619	-0.00975617	-0.00955528	-0.0130541	-0.00697697
2023-05-11	0.146943	-0.0188922	-0.00407333	-0.0235666	0.00982005	-0.000248231	-0.00637593	-0.0142785	-0.00995375
2023-05-12	0.0630858	-0.0108617	-0.023202	-0.0117807	-0.014491	-0.0143779	-0.0101218	-0.0148413	-0.0084871
2023-05-15	-0.073414	0.0141903	-0.00999608	0.0151615	-0.00110223	0.00264101	-0.00579072	-0.0172356	0.00139058
2023-05-16	0.0121317	-0.00426269	0.0135704	-0.00352187	0.0185747	0	-0.00346285	-0.00253853	0.00346801
2023-05-17	-0.430935	0.0269984	0.00118859	0.0274219	0.00942768	0.023951	0.0245335	-0.00218103	0.0127281
2023-05-18	0.337178	-0.0143963	0.0110259	-0.0134082	0.0246272	-0.0331619	-0.020656	-0.00987391	-0.00290972
2023-05-19	0.25044	-0.00369784	0.00702442	-0.00432328	0.0072974	-0.0117303	-0.0130775	0.0164028	-0.0136338
2023-05-22	-0.720587	0.00541005	-0.0101623	0.00696382	-0.0128056	-0.00424138	-0.00787295	-0.00689283	-0.0180596
2023-05-23	0.853353	0.0111236	0.00996783	0.0118655	0.00262674	-0.00723891	-0.0132132	0.00327095	-0.00035392
2023-05-24	-0.466416	0.0195883	0.019261	0.0194234	0.00314301	0.00310881	0.00042897	0.00362188	-0.0124668
2023-05-25	-0.0807114	-0.027165	0.011381	-0.0343469	-0.0192745	0.00219624	0.00128581	0.00288809	0.00268457
2023-05-26	-0.549635	0.00900731	-0.0240516	0.0116264	-0.0123392	-0.00323144	-0.00745203	-0.00723592	0.00765605
2023-05-29	-0.310566	0.00155824	0.0191357	0.0039827	0.015799	0.00709543	0.00759479	0.015493	0.00671737
2023-05-30	0.906227	-0.0468846	0.00321696	-0.0491603	0.00477075	0.00717308	0.0025663	0.00178603	-0.00158688
2023-05-31	0.679575	-0.0120384	-0.00815712	-0.0199207	-0.0109	-0.00499009	-0.0243581	-0.0143784	-0.0142174
2023-06-01	-0.185544	0.0220507	-0.0469918	0.0290924	-0.00240867	-0.0121307	0.00422218	-0.00108676	0.0133347
2023-06-02	-0.34194	0.0246007	0.0168271	0.0231257	0.0127797	0.00621281	0.0152829	0.0292878	0.0161181
2023-06-05	-0.190602	0.00758967	0.0261567	0.00569881	0.000264515	0	0.00157266	-0.00176149	-0.00505272
2023-06-06	0.220258	-0.00549021	0.00951663	-0.00569881	-0.00530365	0.00643089	0.000285673	0.00176149	-0.01301
2023-06-07	0.0639819	0.00861399	-0.00798787	0.0109518	0.00662517	0	-0.00314691	-0.00600178	-0.0160546
2023-06-08	-0.591774	-0.012949	0.0185401	-0.0172442	-0.00343961	0	0.00799091	-0.0099645	0
2023-06-09	0.201635	-0.0155227	-0.0130178	-0.0158352	-0.0117303	0	-0.00341686	-0.00466034	0.00161711
2023-06-12	-0.382258	-0.0402428	-0.00247172	-0.0444388	-0.00295421	-0.00681806	-0.00414434	-0.00721244	0
2023-06-13	0.160581	0.0335349	-0.0366427	0.0336929	-0.00728847	0.0247335	0.0109664	0.00649353	-0.00431811
2023-06-14	-0.0675581	-0.0147809	0.0243843	-0.0167046	-0.00434429	-0.0262837	-0.0121127	0.0216975	0.0160976
2023-06-15	0.786115	0.0331864	0.000577979	0.033843	0.0247258	0.0153948	0.0044346	0.00666318	0.00460259
2023-06-16	-0.351212	0.0123458	0.00939334	0.0162925	-0.00185997	0.00545929	0.0106482	-0.00104913	0.0101916
2023-06-19	-0.033283	-0.00681077	0.0108171	-0.00656932	0.00530505	0.00442171	0.00479009	-0.0105523	0.00296762
2023-06-20	0.281196	-0.00250017	0.00883215	-0.00168421	0.00685476	-0.000252143	0.000281057	-0.00354233	0.00590895
2023-06-21	-0.110275	0.015946	0.00130878	0.0186479	-0.0063258	-0.00252494	-0.000984045	0.00389588	-0.00590895
2023-06-26	0.281878	-0.0388681	0.00261243	-0.0445458	-0.00132293	-0.00659482	-0.000562746	-0.0156754	-0.0113946
2023-06-27	-0.359656	-0.0262238	0.00779659	-0.0243683	0.00633415	-0.00127324	-0.00324195	-0.00395755	-0.00123489
2023-06-28	-0.360003	0.0241997	-0.0132156	0.0271035	-0.0042183	0.00241777	-0.00353582	-0.001443	0.00141118
2023-06-29	0.381664	0.00417875	-0.000187389	0.00430355	0.0018477	0.00456506	-0.00241152	0.00791086	0.00685115
2023-06-30	-0.163383	0.00750473	-0.00112507	0.0111033	0.00210748	0.0069344	0.00524118	0.00286123	0.0054125
2023-07-03	-0.816533	-0.00334337	0.0337577	-0.0121058	-0.0103162	-0.00239009	-0.00127235	0.0113638	0.00364996
2023-07-04	0.884827	0.0212069	0.00108774	0.0216861	0.00503913	0.00113286	0.00310735	-0.00318303	-0.00225793
2023-07-05	-0.201676	0.00523219	0.00325615	0.0065684	0.00842998	-0.00251921	0.00140924	0.00424179	-0.002786
2023-07-06	0.653169	-0.00169746	0.0080943	0.000139285	0.00835951	-0.000126127	0	-0.00388762	-0.000697715
2023-07-07	-0.359181	0.0251642	-0.0059294	0.0282869	0.0116386	0.0152713	-0.000140835	0.0172025	0.00470016
2023-07-10	0.137252	-0.00998984	0.0153794	-0.011849	-0.00463918	0	0	0.0189628	0.00415945
2023-07-11	0.0218464	0.0217718	0.00953734	0.0248964	0.00129082	0	0	0.00714653	0.00500303
2023-07-12	0.36287	0.00890232	0.00770447	0.0122196	0.000257965	0	0	0.0121336	0
2023-07-13	-0.925699	0.0154831	0.00868363	0.0149374	-0.00439448	0	0	-0.00167645	0.00497812
2023-07-14	0.631266	-0.0184834	0.00878029	-0.0193033	0.00516797	-0.0130034	-0.0015505	0.00468699	-0.0124054
2023-07-17	-0.311484	-0.0173017	-0.00360608	-0.0169824	0	0.0203059	0.0278221	-0.0178606	0.0253351
2023-07-18	0.311924	0.0142923	-0.00621227	0.0213484	0.00385853	-0.00345893	-0.00261007	-0.00750857	-0.00763557
2023-07-19	0.220698	-0.00213716	0.00810279	-0.00529452	0.000513347	0.00579926	0.00439199	0.00205339	0.0175591
2023-07-20	-0.391616	0.00226273	0.0144893	0.00397352	0.0046083	-0.000861592	-0.000547945	0.00647472	0.00417537
2023-07-21	-0.127234	0.0177965	-0.010035	0.0185967	-0.00692044	-0.00258924	-0.00522051	0.00643307	-0.00736035
2023-07-24	0.243871	0.0203902	0.0032426	0.0214372	-0.00360732	-0.000864571	-0.00372594	-0.00881362	-0.00151222
2023-07-25	-0.843166	0.0108187	0.0199062	0.0112396	0.00566282	0.0043154	0.00537747	-0.000681199	0.00117637
2023-07-26	0.309026	-0.00864559	0.00715656	-0.0107317	-0.00488873	0.006255	0.00944372	0.00848182	0.0115222
2023-07-27	0.45489	0.0157936	0.00413737	0.0164918	-0.00724828	0.00305195	-0.00272814	-0.00101403	0.00678417
2023-07-28	-0.0165292	0.00886373	-0.01397	0.00609948	0.0111098	-0.000121899	0.00694211	0.00975946	0.020727
2023-07-31	0.169469	0.00668428	0	0.0150268	-0.00825598	0.00522829	0.0125364	0.0162767	0.00948484
2023-08-01	-0.278102	-0.00762601	0.0334325	-0.00527059	0.00413651	-0.00340136	-0.000267953	-0.00627997	-0.0070649
2023-08-02	0.12707	-0.0203445	0.00468612	-0.0233754	-0.00335961	0.00582385	-0.00214621	-0.00698722	0.00610444
2023-08-03	-0.402917	0.0230496	-0.012491	0.0255851	-0.00623217	-0.00801656	-0.0150175	-0.0114172	-0.0130573
2023-08-04	0.296651	0.0128371	0.00699474	0.0154532	0.00778416	0	0.00421683	-0.013601	0
2023-08-07	-0.0152514	-0.0104908	0.0149629	-0.0106823	0.00386947	0	-0.00408053	-0.00342936	-0.0102749
2023-08-08	-0.0821282	0.00967881	-0.00175817	0.011889	-0.0129569	0	0	-0.00620264	0.000819336
2023-08-09	-0.0240671	0.015888	-0.00144081	0.0176911	0.00494342	0	0	0.00620264	0.00245399
2023-08-10	0.214443	-0.0132224	0.0213971	-0.0188978	0.010328	0	0	0.00308695	0.00781254
2023-08-11	0.0831077	0.00473415	0.0020365	0.00445757	-0.0160542	0	0.00597909	0.011915	-0.00617989
2023-08-14	-0.213677	-0.00693564	0.0286924	-0.00820765	-0.000261063	0.00595783	0.0028411	-0.00372945	0.00763797
2023-08-15	-0.0028501	-0.0154299	0.00136768	-0.0185938	0.0165721	-0.0172408	-0.00202854	-0.00715871	-0.0197832
2023-08-16	-0.136407	-0.0171087	-0.0036513	-0.0200792	-0.0202342	-0.00197531	0.000406036	-0.000342173	0.0028032
2023-08-17	0.148409	0.0079967	0.000457143	0.0126433	0.0161168	0.00111159	0	-0.00617922	-0.000823655
2023-08-18	-0.404547	0.00805119	0.00273848	0.010641	0.00821782	0.0189527	0.0198292	0.0119803	0.0173179
2023-08-21	0.227745	-0.00401749	0.0141804	-0.00654445	0.00255428	0.012877	0.00950628	0.0162002	0.00677969
2023-08-22	-0.181354	-0.00510417	0.00775892	-0.0134699	-0.00281007	0.00215002	0.00615709	0.00899856	-0.00580834
2023-08-23	0.446237	-0.00980635	-0.00820839	-0.009462	0.00281007	0.00642248	0.00378023	0.00826041	0.0163701
2023-08-24	-0.721698	0.00180105	0.00924828	0.00202609	-0.0182783	-0.00499169	-0.00456413	-0.00958844	-0.000318421
2023-08-25	-0.424924	0.0133462	0.00783854	0.00981881	-0.00129988	-0.00286362	-0.00287958	0.00662254	-0.0031898
2023-08-28	0.628076	-0.00071048	0.0182473	0.00337648	0.00285752	-0.00143489	0.00418575	-0.00463117	-0.00239904
2023-08-29	0.427071	0.0125951	-0.0480021	0.0131467	-0.00624514	-0.0122804	-0.00169835	0.00132538	-0.0179341
2023-08-30	0.345134	0.00431865	-0.0553834	0.00577433	0.00156495	0.00193634	0.00690601	0.00922881	0.0024424
2023-08-31	-0.329778	0.0115796	0.0215813	0.0242055	0.00260281	0.00470419	0.00466383	0.0107686	0.00567584
2023-09-01	-0.468675	0.0192697	0.0182007	0.0226987	-0.00130056	0.00886552	0.0130973	0.00550252	0.0088546
2023-09-04	0.314197	0.00506901	0.025418	0.00443201	0	0.00202562	0.000127559	-0.0077771	0.0246965
2023-09-05	0.190957	0.0116176	0.0040495	0.00880553	0.0137006	0.00059499	0.00470829	-0.00816598	0.00109401
2023-09-06	-0.463336	0.0062002	0.0299322	0.00975729	0.011487	0.00166409	0.00683201	0.0133574	0.000312354
2023-09-07	0.0473677	-0.00753383	0.0021766	-0.00768308	-0.0025413	-0.00595594	-0.00164048	-0.00194364	0.0104079
2023-09-08	-0.00248452	0.00808555	0.00693344	0.00734032	0.00177959	-0.00767574	-0.00747928	-0.0156866	-0.010564
2023-09-11	0.154151	-0.00011032	0.00201323	-0.00251716	-0.00918608	0.0131565	0.00216079	0.011788	-0.00563823
2023-09-12	0.567794	0.0155449	-0.000718546	0.0176011	0.0012809	-0.00943122	0.0132436	0.0126154	0.00219642
2023-09-13	-0.202084	-0.00195716	0.0173868	-0.00360848	0.000767754	0	0.00848414	0.0124582	-0.000156728
2023-09-14	-0.116698	0.0196148	0.0131932	0.0183574	-0.0100271	0.00645626	-0.02122	0.000951928	-0.00676263
2023-09-15	-0.117093	0.00245163	0.0265545	0.00674296	0.012582	0.00190499	0.0177352	0.0241278	0.00299378
2023-09-18	0.0723681	0.005309	-0.00763258	0.00779153	0.0229547	-0.00405245	-0.00474882	-0.0168596	-0.00837354
2023-09-19	0.592482	-0.000953541	0.00708933	-0.00306547	-0.00149738	0.0131698	0.0109631	0.00251572	0.00522194
2023-09-20	-0.0871137	-0.00862304	-0.0142293	-0.0170302	-0.0125661	-0.00377894	0.000371632	-0.00503779	0.00550879
2023-09-21	-0.154399	-0.00246213	-0.0022072	-0.000334653	-0.0158046	-0.016342	-0.00970761	-0.00824093	-0.0150236
2023-09-22	-0.213259	-0.000321595	0.00413452	0.00445286	-0.00154281	-0.00385589	-0.0101817	-0.00127389	-0.0152528
2023-09-25	-0.179835	0.000214408	0.00903621	-0.00389517	0.00769037	-0.00338614	-0.00303682	-0.00511183	-0.0048654
2023-09-26	-0.302572	0.00715624	-0.0258177	0.00788586	-0.0105251	-0.000363482	-0.0117273	-0.00868592	-0.00701528
2023-09-27	0.222173	0.0271918	-0.0351563	0.0357511	0.012311	0.000242336	-0.00256773	-0.00291215	-0.0130182
2023-09-28	-0.454944	-0.0121921	-0.00159478	-0.0212533	0.00888218	0.000968758	0.00474512	0.0141573	-0.000995685
2023-10-09	1.26048	-0.078829	-0.0333413	-0.0598753	-0.0357502	-0.0121775	-0.0277615	-0.0390929	-0.0121943
2023-10-10	0.131887	-0.0056883	-0.00919304	-0.00475777	0.00756492	-0.0104687	-0.00237061	-0.00968126	-0.0166077
2023-10-11	0.0260842	-0.0210995	-0.00622676	-0.0292715	0.0159838	-0.00970398	-0.0112711	-0.00437049	-0.00944294
2023-10-12	-0.198686	0.00209522	-0.00749296	-0.00697118	0.0101782	0.00112451	-0.000400133	-0.0214549	0.00292826
2023-10-13	0.276029	0.0553027	0.00245286	0.0560522	0.00353804	0	0.0029306	-0.00103324	0.00137504
2023-10-16	0.0104908	-0.0137368	0.0329824	-0.0118155	0	0.00498257	0.00106355	0.00891944	0.00325817
2023-10-17	-0.0560363	0.00278474	0.000444346	0	-0.0380509	-0.00099453	0	-0.00205128	0
2023-10-18	0.193139	0.017641	0.0057586	0.0189742	-0.00157356	0	0	0.00170969	-0.00394545
2023-10-19	0.0173918	0.00957153	0.0144708	0.0118185	-0.00420832	-0.0222609	0	-0.00205198	-0.00206469
2023-10-20	-0.126361	-0.00238431	0.00722964	-0.0145396	0.00236936	0.0225096	0.00278644	0.000684463	0.00618134
2023-10-23	0.0462816	-0.0256072	0.00560306	-0.0298461	-0.0148347	-0.0204768	-0.00931849	-0.0186469	0.00920095
2023-10-24	-0.224002	-0.019787	-0.0221636	-0.0206826	0.00691492	0.00506394	0.00133654	0	0
2023-10-25	-0.183511	0.0231211	-0.00455113	0.0195122	0.00132433	0.00528968	0.00266774	0.0124699	0.00608727
2023-10-26	-0.211417	-0.024712	-0.000441534	-0.0258615	0.00633247	0.000251193	-0.00213362	0.00822768	0.00454126
2023-10-27	0.402338	0.0285878	-0.0164753	0.0276166	0.00498492	0.00850324	0.00426269	-0.00547759	0.00535566
2023-10-30	-0.203784	-0.0340616	0.00611714	-0.0384915	0.00417864	0.00843154	0.0143849	0.00820517	0.00698606
2023-10-31	-0.17714	-0.000457509	0	-0.0157966	0.00234284	-0.00259628	-0.00380703	0.00712471	-0.00949295
2023-11-01	0.380398	-0.0323209	-0.0308135	-0.00718447	0.00181842	0.000618774	0.00550893	0.00202634	0.00367463
2023-11-02	-0.136635	0.0258937	-0.00122794	0.0248018	0.00310962	-0.00123793	-0.00511443	-0.00643089	-0.000166736
2023-11-03	-0.227396	-0.0228262	0.000307125	-0.0239319	-0.00518808	0	0.0100727	0.00643089	0.00499003
2023-11-06	0.0446185	0.00341036	-0.00230574	0.00384306	-0.00757085	0	0.00078064	0.00168549	0.0102345
2023-11-07	-0.26578	-0.0428149	-0.0167602	-0.0436254	-0.00736458	0	0.00376453	-0.00269815	-0.00394932
2023-11-08	-0.0565704	-0.0256918	-0.0426821	-0.0267206	-0.0321916	0.0033389	-0.0235984	-0.00779797	-0.0121093
2023-11-09	0.419087	0.00589159	-0.0236316	0.00542796	-0.00821247	0	0.0176204	0.00509253	0.0106243
2023-11-10	-0.107278	0.0175921	-0.00083647	0.0187044	-0.000549904	0	0	-0.00679581	-0.00214894
2023-11-13	-0.322859	0.0132969	0.00450865	0.0140258	0.0201477	0	0.0427388	-0.00684231	-0.0139979
2023-11-14	0.123197	-0.000606097	0.00266223	0	-0.0163047	-0.000123464	-0.0473113	0.00752398	0.00968611
2023-11-15	-0.126587	-0.0157657	0.00464192	-0.0206566	0	-0.00718714	0.00717597	0.00577545	0.00166058
2023-11-16	0.268709	-0.0474238	-0.0207227	-0.0502914	-0.00797694	0.00866771	0.00324486	0.0104466	0.00694447
2023-11-17	-0.133681	0.0403776	-0.0341811	0.0401963	-0.00831952	0.00209373	0.000259134	0.0169524	-0.00363157
2023-11-20	0.315337	0.0209914	0.00279184	0.025242	0.000835073	-0.00654202	-0.0091099	-0.000989283	-0.00580481
2023-11-21	-0.753165	0.00157796	0.0222289	-0.000771208	-0.00502093	-0.0107073	-0.0089298	-0.0186486	-0.0167733
2023-11-22	0.685235	-0.00596073	-0.00017043	-0.00865247	-0.00223964	-0.0123427	-0.00954282	-0.0196883	-0.00883458
2023-11-23	-0.0872215	-0.00661038	-0.0177118	-0.00912058	-0.0141126	-0.00597396	-0.00761985	-0.0106842	-0.0130541
2023-11-24	-0.138287	-0.0103705	0.00380953	-0.0113204	0.0146729	-0.000382531	-0.00443818	-0.00104004	0.00517332
2023-11-27	0.0850152	-0.00747388	-0.00155669	-0.00904261	-0.00112108	0.00191119	0	-0.0101099	0.00497556
2023-11-28	0.102921	0.0210326	-0.0181664	0.0204939	0.00168114	-0.00369828	-0.000809062	-0.00844481	-0.00257048
2023-11-29	-0.730874	0.0172355	0	0.0187988	0.0013988	0.00114921	-0.00189036	-0.00566975	-0.00154546
2023-11-30	0.700686	-0.00325439	0.00123315	-0.0247055	0.0102907	0.0104101	0.00458469	-0.000710985	0.00188857
2023-12-01	-0.634919	-0.0488626	0.0276083	-0.0251963	0.00165883	-0.00620766	-0.00148098	0.0176247	-0.0136432
2023-12-04	0.720347	-0.0108343	-0.0263767	-0.0140034	-0.00776488	-0.0030546	-0.0107011	-0.00983154	-0.0031348
2023-12-05	-0.775901	-0.0106939	-0.0202494	-0.00990652	-0.0123251	-0.00268045	-0.00505155	-0.00459771	-0.0172418
2023-12-06	0.380684	-0.0382885	-0.00395542	-0.0415021	0.001971	0.00611623	0.0114318	0.000354421	0.00195018
2023-12-07	0.391658	-0.00337041	-0.0290617	-0.000576701	0.00336984	0.0035506	0	-0.000708968	0.0103957
2023-12-08	-0.234852	0.0238853	0.0125324	0.0268921	0.0144728	0	0.0080863	0.0112836	0.0120221
2023-12-11	0.00163532	0.00250214	0.00875279	0.00126272	-0.00609758	0	0	0.00140154	-0.00103968
2023-12-12	0.0850289	-0.0373863	-0.00163532	-0.0387385	0.00720225	0.00353804	0	0	0.00622194
2023-12-13	0.141108	0.0138307	-0.0302774	0.0124567	-0.00636857	0.00427943	0	-0.0173057	-0.000344649
2023-12-14	-0.259838	0.0311552	-0.00847064	0.0299207	0	-0.0146764	-0.0121541	-0.00249688	-0.0137095
2023-12-15	0.129619	-0.000783494	0.0239085	-0.00209776	0	0.0300066	0.0177759	0.00463211	0.0255318
2023-12-18	-0.161423	0.0181235	0.000184553	0.0144547	0.00802328	0	-0.00320856	0.00354862	0.00102145
2023-12-19	0.265163	0.0162874	0.0222637	0.0200813	0.00385039	0.00345722	0.00454243	0.00846566	-0.00511772
2023-12-20	-0.266901	0.00591457	0.00216333	0.0037797	0.00711163	0.00344531	0.00239649	0.00978687	0.00290326
2023-12-21	-0.231877	-0.00389717	0.00896385	-0.00445615	0.00136184	0.00441231	0.00543732	0.0110689	0.00493324
2023-12-22	-0.243609	-0.00403888	-0.00842374	-0.0044761	-0.00518489	0.00110004	0.0035646	0.00992649	0.00288063
2023-12-26	0.445838	0.0249794	-0.00469061	0.026958	0.00027356	0.00475292	-0.00237498	-0.00238704	-0.00934983
2023-12-27	0.255366	-0.0176709	0.00180669	-0.0195089	-0.00027356	0.00400413	-0.00118961	0.00646591	-0.00978297
2023-12-28	-0.384323	-0.0159457	0.0235473	-0.0320839	0.00300506	-0.000605657	-0.000793861	0.00169463	-0.0144187
2023-12-29	0.589809	-0.0173716	-0.0271639	-0.00167341	-0.0159475	-0.00571118	-0.00557474	-0.00577349	-0.0146297
2024-01-02	-0.523319	-0.0150398	0.0023523	-0.017884	0.0121214	-0.010043	-0.00761578	0.00407886	-0.0130464
2024-01-03	0.0859789	0.0306239	-0.00871307	0.0324323	-0.00109589	-0.00567833	-0.00591877	-0.00851649	0
2024-01-04	0.234647	-0.00847028	0.0069041	-0.00703985	-0.00109709	-0.0117048	-0.00121498	0.00205058	0.0158833
2024-01-05	-0.0758381	0.0149667	0.00144744	0.0221927	-0.00329852	-0.00842719	-0.00623308	-0.00410538	-0.0103222
2024-01-08	-0.451577	-0.0340942	0.00810304	-0.042059	0.00274952	0.009804	-0.00504191	-0.00687997	-0.00322523
2024-01-09	0.816572	0.0191275	-0.0346687	0.0205587	-0.00412712	-0.00803722	-0.00506746	-0.0198717	-0.00702389
2024-01-10	-0.714425	-0.0102339	0.0249371	-0.0121163	0	-0.0018931	-0.00938067	0.00175902	-0.0056185
2024-01-11	0.336335	0.00791133	0.0143836	0.00906625	0	-0.00417749	-0.00388835	-0.00457989	0.00543775
2024-01-12	0.242101	0.0113039	0.00888579	0.00912239	0.0104225	0.00417749	0.00831375	0.0126317	0.00414901
2024-01-15	-0.682727	-0.00178982	-0.000176944	-0.00316957	0.00408442	0.0161648	0.0194048	-0.00104657	0.00161885
2024-01-16	0.597504	0.00178982	-0.0227303	-0.000690369	-0.00408442	0.00136637	-0.0128032	0.00626307	0.0151613
2024-01-17	-0.093082	-0.0052507	0.00595616	0.00220751	0.00435612	0.00544691	0.000959101	0.00380821	0.000353982
2024-01-18	-0.0507021	0.0155437	-0.0121301	0.0207318	0.00352543	-0.0022247	-0.00370447	0.00448199	-0.00763837
2024-01-19	0.213757	-0.00685021	0.0119502	-0.00908542	0.00351304	0.00444445	0.00247117	0.00411947	0.00142552
2024-01-22	-0.105584	0.0189137	0.00395186	0.0182228	-0.00297177	0.0073638	0.00737708	0.00580702	0.00106781
2024-01-23	-0.0987661	-0.0063906	0.00839066	-0.00523035	0.0013519	-0.00171338	0.00339697	0.00814116	-0.00178031
2024-01-24	-0.0605134	0.00614075	0.000177762	0.00963476	-0.0016225	0.00220237	0.00149102	0.00874543	0.003735
2024-01-25	0.239909	0.0294229	0.00496455	0.0297825	0.0080863	0.00219753	0.00135355	0.0113221	0.00478173
2024-01-26	-0.358688	0.0134958	0.00880442	0.00836717	0.00401876	-0.00354285	-0.00488137	-0.000662471	-0.00602518
2024-01-29	-0.00559141	-0.0138598	0.0239055	-0.0158928	0.000801817	0.00281088	0.00555745	-0.0003314	0.00213068
2024-01-30	0.383777	0.00568768	-0.00360114	0.0134543	0.00106809	0.000244051	-0.00094665	-0.00565067	-0.00319773
2024-01-31	-0.00325074	-0.0140967	-0.0201291	-0.0256408	-0.00669436	-0.00685605	-0.00189599	-0.00467759	-0.0179538
2024-02-01	-0.332153	-0.0375332	0.0154799	-0.027128	-0.00403823	0	-0.00885022	-0.0117906	-0.00126892
2024-02-02	0.150909	-0.0175612	-0.00918949	-0.0210822	-0.00649529	0	-0.00865331	-0.00748303	0.00235529
2024-02-05	-0.309417	0.00849863	-0.0314959	0.00689373	0	0	0.000137941	-0.00205058	-0.0028996
2024-02-06	-0.0582689	0.00766385	-0.00143911	0.00725583	0.00162778	-0.0131076	0.00467869	0.0030743	-0.00454753
2024-02-07	-0.168069	0.00785809	0.0114553	0.00747438	0	0	0.0130935	0.00916659	0.0203923
2024-02-08	0.146603	0.0300943	0.00762347	0.0314525	0	0	0	0.00202566	0.000178619
2024-02-19	0.367301	0.0233681	0.0487733	0.0290925	0.0296456	0	0	0.0117353	-0.010774
2024-02-20	0.0141628	-0.0147079	0.00603725	-0.0183916	-0.017521	0	0	-0.0147753	-0.00325498
2024-02-21	0.12955	0.00834497	-0.0090696	0.0112295	-0.0121246	0	0	-0.00237087	0
2024-02-22	0.125141	0.0076785	0.0010118	0.0089446	-0.000813559	0.000995273	-0.0110363	0.0064222	0.00271322
2024-02-23	-0.273326	-0.0248062	0.00269315	-0.0273389	0.00189728	0.00570367	0.00573772	0.000673628	0.00899125
2024-02-26	0.184759	0.0110875	-0.00421124	0.0141496	-0.00407001	0.0023464	-0.00109036	-0.00947233	-0.00304796
2024-02-27	-0.185982	0.0134796	-0.00405955	0.0164913	0.00244399	-0.00420273	0.00476159	0.00101919	-0.00215711
2024-02-28	0.0615579	0.000358573	0.0366097	-0.00419288	0.00378993	0.00185632	0.00514418	0.0108073	0.00143859
2024-02-29	-0.146666	-0.000717274	0	-0.00357143	-0.00378993	0.00739102	-0.00297499	-0.00437637	0.00269179
2024-03-01	0.0125338	-0.000837471	-0.00886269	0.0216149	-0.00353213	-0.00492127	0.0027049	-0.005752	0.00589656
2024-03-04	0.0955985	-0.00901719	0.0174855	-0.0155003	-0.00163443	-0.00148112	-0.000810701	0.00406367	0.00355682
2024-03-05	-0.715884	-0.00922113	-0.00145903	-0.00752123	-0.0104139	-0.00346449	-0.00474224	-0.0160112	-0.00533999
2024-03-06	0.257981	0.0111516	-0.0120778	0.012462	-0.0030349	-0.00397417	-0.0049013	-0.00412939	-0.000535571
2024-03-07	0.123643	0	0.00882791	-0.00253069	-0.00165929	-0.0024919	0	0.00344234	0.00267499
2024-03-08	0.40748	-0.0106642	-0.00407731	-0.0117244	-0.00889636	0.00186951	-0.00218609	-0.00447736	-0.0270775
2024-03-11	-0.164814	0.00158257	-0.00130826	-0.00102604	-0.0064435	-0.00261829	-0.00109484	-0.00658011	0.0107381
2024-03-12	0.247466	-0.00353379	0.00473432	-0.00475916	0.000561956	0	0.00505362	0.00173581	0.00289227
2024-03-13	-0.28708	0.0254307	0.0108529	0.0274687	-0.000843052	0	0.00149752	0	0.00468216
2024-03-14	0.222918	0.0164064	0.0142368	0.0191334	-0.00366146	0.00585052	-0.000952705	0.0048443	-0.000898715
2024-03-15	-0.304489	-0.000936988	0.0254052	-0.00271103	-0.00339175	0.0182024	0.0203525	0.0208376	0.0537359
2024-03-18	0.0674413	0.0179997	-0.0140342	0.0205186	0.0232276	0.00716501	0.0045261	-0.00135318	0
2024-03-19	0.21628	0.00562347	-0.00883286	0.00902588	0.0019345	0.00253792	0.0049023	0.00472814	0.00442102
2024-03-20	-0.457325	-0.0165007	0.00773301	-0.0267103	0.000827929	0.00385496	0.0030353	-0.00101129	0.0106321
2024-03-21	0.117658	-0.00197985	-0.00789146	-0.00246397	-0.00138026	-0.00445864	-0.00581474	-0.0207879	0.00134206
2024-03-22	-0.0431457	-0.00408855	-0.00285624	-0.00544219	0.00441015	-0.00472127	-0.00584875	-0.000344412	-0.00807949
2024-03-25	0.408071	0.0153331	0.00285624	0.0162385	0.00247219	-0.00608571	-0.00360601	0.00789162	-0.010192
2024-03-26	-0.126658	-0.00578036	0.000950269	-0.00403498	0.0013708	0.000976205	-0.00026763	-0.000341822	-0.00410608
2024-03-27	-0.267595	-0.0018568	-0.00126723	-0.0033135	-0.00549452	-0.00452296	-0.00442627	0.00341297	-0.00809024
2024-03-28	-0.240727	0.0160169	0.00411263	0.0221259	-0.0030349	0.000734844	-0.00174908	0.00543664	-0.00190295
2024-04-01	0.212585	-0.000686106	0.0176802	0.00647174	0.0134488	0.00391007	0.00844792	0.0131293	-0.00329547
2024-04-02	0.474067	0.017013	0.00185931	0.017056	0.00435256	0	0	0.0033389	-0.000521331
2024-04-03	-0.0848035	0.00482415	0.014141	0.00328292	0.0110677	0	0.00413086	0.00266312	-0.00243648
2024-04-08	-0.364401	0.0114618	0.00502399	0.0116375	0.00134138	0	0	-0.00700587	0.000174231
2024-04-09	0.307243	-0.0106786	0.0107244	-0.0139814	0.0034792	0	0	-0.00167532	0.00208841
2024-04-10	0.193944	0.0117845	-0.00361229	0.0114327	0.0114226	0	0	-0.00167813	0.00104257
2024-04-11	-0.525112	-0.00821223	0.00225921	-0.0138997	-0.00556219	0	0	-0.00505137	0.000694444
2024-04-12	0.268482	0.00788061	0.00345423	0.00749945	0	0	0.00185997	-0.00473774	0.00450217
2024-04-15	0.358095	-0.00387705	0.00806336	-0.00292278	-0.010681	0	-0.001727	0.00743498	-0.000691324
2024-04-16	0.389021	-0.000888297	-0.0151348	-0.000585583	0.0114775	0	0.000664584	0.00168209	-0.00502644
2024-04-17	-0.403411	-0.030796	0.00436912	-0.0317789	-0.00612274	0.0220717	0.00490424	0.0126922	0.00346921
2024-04-18	-0.420245	-0.00206422	-0.0185106	0.000483617	-0.00535477	0.000834675	-0.00026448	-0.0106774	0.0029394
2024-04-19	0.331223	0.00206422	0.00412624	0.00494364	0.00268097	0.00677083	0.00711653	-0.000335514	-0.0039789
2024-04-22	-0.244895	-0.00332779	-0.0211151	-0.0150269	-0.00456193	-0.00201458	-0.00328839	-0.00403498	0.000693121
2024-04-23	-0.0938187	0.0161901	-0.00828972	0.0176696	-0.000807211	-0.00547164	-0.00369589	-0.000336984	-0.00347042
2024-04-24	-0.0632551	-0.00453413	0.0191341	-0.00661975	-0.00188603	-0.00466257	-0.00517071	-0.000337098	0.00104239
2024-04-25	0.213681	0.0111847	0.00522515	0.00913578	0.0045742	-0.000239693	0.00212455	-0.003039	-0.000694806
2024-04-26	-0.133639	0.0054899	-0.00630432	0.00334488	0.00375134	0.00573684	0.00357498	-0.00237007	0.00312283
2024-04-29	0.236661	-0.0123667	-0.00510324	-0.0146567	-0.0021419	0.00570412	0.00343054	0.00473454	0.00311311
2024-04-30	-0.130053	-0.00612733	0	-0.00850759	-0.00483612	0.00437482	0.000395075	-0.00439561	-0.0060622
2024-05-06	-0.583593	-0.052936	-0.045841	-0.0430214	-0.0198565	-0.0128237	-0.0128538	-0.00953361	-0.00313207
2024-05-07	0.632787	-0.00204217	0.00210782	-0.00127502	0.0010983	0.00750048	0.00346159	0	0.012642
2024-05-08	-0.0746649	0.00503779	-0.00373226	0.00775247	0.00547347	0.00390649	0.00344965	-0.00239767	0.00788485
2024-05-09	-0.117843	0.00358295	-0.000487845	0.00341233	-0.00794634	-0.00521205	-0.00225419	-0.00412372	-0.00376326
2024-05-10	0.242383	-0.0130799	0.0072928	-0.012697	0.014204	-0.00249718	-0.00505724	-0.0082988	-0.00394952
2024-05-13	-0.0451066	0.0068613	-0.00420713	0.0109291	-0.00598478	0	0.00386178	0.000347162	0.00446353
2024-05-14	-0.135448	-0.0118259	0.00275282	-0.0140005	0.00136333	0.000357122	-0.0017293	-0.00208478	-0.00119976
2024-05-15	-0.179842	0.00448133	-0.00909688	0.0077881	0	0	0	-0.00348432	0.00530233
2024-05-16	-0.033953	0.00626433	-0.00819274	0.00760171	0.000272442	0	0.00385357	0.00937995	0.00136379
2024-05-17	0.374606	0.00849034	0.0142124	0.0104213	0	0.000356994	-0.00358733	0.00482926	-0.00889807
2024-05-20	-0.296285	-0.00322023	0.00437	-0.00325285	0.00407775	0.0180398	0.0232859	0.011632	0.0619785
2024-05-21	0.201831	-0.00996467	-0.00437	-0.0143887	-0.000542741	-0.00727105	-0.00156169	0.00305655	-0.00437141
2024-05-22	-0.165642	-0.0118948	-0.0135545	-0.013954	-0.00326265	0.000470699	-0.000912112	-0.00135731	0.00388664
2024-05-23	-0.31869	-0.00661524	-0.0117425	-0.00906507	-0.00108992	-0.00542646	-0.00274134	-0.00169924	0.0024215
2024-05-24	0.135756	0.00929784	0.00365328	0.0109969	-0.000272665	0.00094585	0.000914614	0.00407333	0.0306446
2024-05-27	0.220604	0.0118631	-0.00949295	0.0127846	0.00109022	0.00636119	0.00169635	0.00236847	-0.0117972
2024-05-28	-0.0136535	0.0133877	0.0180753	0.0140021	-0.00136296	0.00667098	0.00998906	0.000675676	0.00237061
2024-05-29	-0.057532	-0.0073889	0.00114971	-0.00754436	-0.00821697	-0.00655356	-0.007645	0.000337667	-0.016874
2024-05-30	-0.369741	-0.021033	0.0125603	-0.0168007	0.00630571	0.00351618	0.00493059	0.0117471	0.0184513
2024-05-31	0.514284	-0.00293614	-0.030949	-0.0118788	-0.00685592	-0.00187376	0.00245621	0.000667111	0.00361835
2024-06-03	-0.3425	-0.0407607	0.00267157	-0.0366419	-0.0146919	-0.00823922	-0.00452929	-0.0141037	-0.0217486
2024-06-04	-0.00811974	-0.0107776	-0.0313346	-0.0131554	-0.0186026	-0.00723566	-0.0121356	-0.0143054	-0.0138981
2024-06-05	0.0793828	0.0114155	-0.0194586	0.0111323	-0.01606	-0.00597017	-0.00711465	0.00410819	-0.00130272
2024-06-06	-0.0290057	0.0184488	0.00699304	0.0197841	0.000578035	0.00597017	0	0.00477165	-0.0114718
2024-06-07	0.0568335	-0.003135	0.0138411	-0.00026476	-0.00260379	0.00332779	0.00343189	0.00305551	0.0075534
2024-06-11	-0.00738005	0.0284778	0.0261165	0.030896	0.00231482	0	0	0.00101643	-0.000818264
2024-06-12	-0.0343305	0.00826652	0.0061744	0.00767267	-0.0136769	0	0	0.00506672	-0.00607605
2024-06-13	0.125971	0.00181433	0.00811868	0.0015275	0.00991262	0	0	-0.00371308	-0.00148356
2024-06-14	-0.392562	-0.00157223	0.000824742	-0.00216464	0.00434217	0	0	0.00135181	-0.00198151
2024-06-17	0.294001	0.0195368	-0.00115483	0.0236817	-0.00347223	0.000355893	0.0129608	-0.00575785	0.0121572
2024-06-18	0.16711	0.0127375	0.00936506	0.0153184	0.0240561	0.00603088	-0.00665582	-0.000339732	-0.0133149
2024-06-19	-0.218505	-0.00305165	0.0134819	-0.0133286	0.00733017	0.0041179	0.00587507	0.00474577	0.000496319
2024-06-20	0.432245	0.00749506	0.00498915	0.00989005	-0.00140548	0.00105615	0.00117088	0.0033761	0.000330743
2024-06-21	-0.321792	-0.0054987	0.00224503	-0.00691275	-0.00394589	-0.00399577	-0.00182197	-0.000337098	-0.00298063
2024-06-24	0.505049	0.00899276	0.000160167	0.0110866	-0.0031113	-0.00898989	-0.00535494	-0.00473134	-0.0116765
2024-06-25	-0.659082	-0.0116947	0.00064041	-0.00984866	-0.000283326	0.00521452	0.00535494	0.00641569	-0.00403498
2024-06-26	0.156214	0.00281922	0	0.00086564	0.00169875	-0.00224839	-0.000651508	-0.00101027	0.00252377
2024-06-27	-0.0634694	0.0132838	-0.000800576	0.0103297	0.00338888	0.000828942	0.000781759	0	-0.000504244
2024-06-28	0.00647894	0.000231481	-0.0020845	-0.00244978	0.00393923	0.00271884	0.00428878	0.00738506	-0.00201952
2024-07-01	-0.530628	0.00219641	0	0.0223148	0.00392377	0.000354087	0.00478686	-0.00133869	0.00353149
2024-07-02	0.108046	-0.00416571	0.00990265	-0.00685965	0.00362977	0.00705553	0.00232049	0.000669568	0.00552441
2024-07-03	0.303484	0.0126744	0.00886082	0.0128384	0.00167084	0.00374269	0.00654562	0.0146182	0.00100117
2024-07-04	-0.177581	0.00102993	-0.00157654	0.000715052	0.000834376	-0.00175264	-0.00873705	-0.00429682	0.00149988
2024-07-05	-0.21091	-0.0102317	0.00440807	-0.00933579	0.00277624	-0.0066882	0	-0.00298557	-0.0135806
2024-07-08	0.198705	-0.00917065	-0.00188679	-0.0100309	-0.00249827	0	-0.00738298	-0.0154004	-0.011033
2024-07-09	0.0096619	-0.0127929	-0.0129893	-0.0112374	-0.00389864	-0.0148256	0	-0.00304106	-0.000512164
2024-07-10	0.325273	0.00494876	-0.00945141	0.0084399	-0.00671895	0	-0.00547518	-0.00406918	-0.00342115
2024-07-11	0.0252426	0.00375411	-0.000160966	0.00631377	-0.00281294	0	0	0.00711024	-0.00601531
2024-07-12	-0.392812	-0.00434197	-0.00161108	-0.00497483	0	0.0143546	0.00703403	-0.00304106	0.0208128
2024-07-15	-0.240324	-0.00211914	0	-0.00365587	0	-0.0171066	-0.00755704	-0.0067912	-0.0161692
2024-07-16	0.00522972	-0.0132877	-0.00630815	-0.0141393	0.0150967	-0.000959003	-0.00117778	-0.00718075	-0.0101751
2024-07-17	0.433447	0.0159947	-0.0137235	0.02555	-0.00194418	0.00299383	-0.000654922	-0.000686577	0.00948856
2024-07-18	0.237826	0.000352547	0.00949581	-0.000362166	0.0083057	-0.00203483	-0.00104877	0.00547947	-0.00257887
2024-07-19	0.0739957	-0.0295717	-0.00408197	-0.0330193	-0.00525226	0.000359389	-0.00196941	-0.00170911	-0.00241296
2024-07-22	-0.100414	-0.00278737	-0.0145026	-0.0218264	-0.00555866	-0.0039604	-0.00487452	-0.00274067	-0.000863185
2024-07-23	-1.27138	-0.0170128	-0.0194441	-0.0185381	-0.00615042	0.00587496	-0.000792707	0.000685871	-0.00954454
2024-07-24	0.771357	0.00860379	-0.00492069	0.00815275	-0.000280466	-0.0122686	-0.0015873	-0.00687997	-0.00717476
2024-07-25	0.148956	0.0080449	-0.00477409	0.00885359	-0.000561167	0.00302097	0.000661682	-0.00207326	-0.000351309
2024-07-26	0.0452002	-0.0151685	-0.00944456	-0.014411	0.00448055	-0.000241342	0.00303811	-0.00103824	-0.00123055
2024-07-29	0.261416	-0.01678	0.0137082	-0.017651	-0.0098274	-0.00326383	-0.00264131	0.00138408	-0.00370077
2024-07-30	-0.149871	-0.0145195	0	-0.0143486	0.00450451	-0.00133277	-0.0017206	-0.0135772	-0.0144041
2024-07-31	0.0526764	0.0262331	0	0.0416727	-0.000843052	-0.00145596	0.000264901	0.00140105	0.0066054
2024-08-01	0.165648	-0.0149778	-0.00170329	-0.0207503	0.0142361	0.00906515	0	0.0114844	0.00762212
2024-08-02	0.361579	-0.0346737	-0.000682128	-0.0372465	0.00276778	0	0.00804594	0	-0.00406972
2024-08-05	-0.0223057	-0.0066619	-0.0500192	-0.00792029	-0.00443214	0	0.00876338	-0.0206265	-0.00141945
2024-08-06	-0.352095	0.00235633	-0.0164546	0.00355824	-0.00556794	0	-0.0181345	-0.0124402	0.00372176
2024-08-07	0.272672	0.0239014	-0.00475147	0.0273547	-0.00363586	0	0	-0.00286533	-0.00834892
2024-08-08	0.0112361	0.0105404	0.0172528	0.0126801	0.00586676	0	-0.00145976	-0.0021544	-0.00877906
2024-08-09	-0.143422	0.00629646	0.00699743	0.00849512	0	0	0.00212258	-0.00902696	-0.00234213
2024-08-12	-0.246225	0.0326035	0.00606062	0.041051	0	0	-0.00185701	0.00181192	-0.0198567
2024-08-13	0.248004	-0.0197565	0.0230138	-0.0215904	-0.000557258	0	0	0.00829282	-0.00924221
2024-08-14	0.147892	-0.0115925	-0.000694927	-0.0176403	0	0	0.00595673	-0.00287667	0.0167576
2024-08-15	-0.230316	0.0159207	-0.0104823	0.0152124	0	-0.0187035	-0.00595673	-0.0126836	-0.0219708
2024-08-16	-0.160208	-0.0169242	0.00926499	-0.0195084	0.00111421	0.00354892	0.00410733	0.00762946	0.00205128
2024-08-19	0.137874	-0.0256783	-0.0198583	-0.030197	-0.00502373	-0.00293614	0.000396589	-0.0208455	0.00353324
2024-08-20	0.103863	-0.00594087	-0.0170057	-0.0162671	-0.00420581	-0.00282191	-0.0026469	-0.0178976	0.00426045
2024-08-21	-0.0738368	-0.0150084	-0.013999	-0.0170921	-0.00648346	0.00184128	0.0047594	0.0052533	0.010298
2024-08-22	0.270415	0.0152675	-0.00606007	0.014903	-0.0125215	0.00171548	0.000791035	-0.0029985	0.0125445
2024-08-23	-0.248786	0.0230425	-0.0107408	0.0246225	-0.0144219	-0.00490919	-0.00475562	-0.0113251	-0.0241372
2024-08-26	0.202481	0.0300428	0.0302581	0.0340263	0.00145159	0.000983768	0.00580936	0.0109497	0.00498478
2024-08-27	-0.00961543	-0.023358	0.0221517	-0.0247152	0.0223761	0.00514896	0.00603756	0.0119449	0.00788778
2024-08-28	-0.109955	-0.0113781	-0.0140559	-0.0134624	-0.0116994	0.000122272	-0.00222703	-0.010444	-0.00109689
2024-08-29	-0.164482	0.0162687	-0.0173509	0.0184809	-0.00575707	0.000244499	-0.00367889	-0.0101753	-0.0051348
2024-08-30	0.228715	-0.0143634	-0.00621802	-0.031583	0.00719117	0.00158779	-0.000394971	-0.00341492	-0.00460703
2024-09-02	-0.13505	-0.016377	-0.00165244	0.0100109	-0.0074799	-0.00428057	-0.00369394	-0.0246261	-0.0167633
2024-09-03	0.162718	-0.049855	0.00586297	-0.0546357	-0.00986659	-0.00208576	-0.00410569	-0.0188759	-0.0109538
2024-09-04	0.0517546	-0.0143396	-0.0353262	-0.0163398	-0.0140971	0.00110477	-0.0100034	-0.0164102	-0.0129971
2024-09-05	-0.239144	-0.000137561	-0.00988977	-0.000722805	0.000591366	0.00318472	-0.000670466	0.00402739	-0.00830682
2024-09-06	-0.346625	-0.0226792	-0.00267943	-0.0216351	0.00383538	0.00158856	-0.00349369	-0.0174341	0.00135698
2024-09-09	0.379823	0.0109168	-0.0189597	0.0152518	-0.0169269	0.000732333	-0.0016166	-0.00780131	0.00386698
2024-09-10	-0.407836	-0.0375851	-0.0039139	-0.0440351	-0.0190482	-0.00195408	0	-0.025043	0.00308285
2024-09-11	0.779893	0.0203154	-0.0190029	0.0234491	-0.0175524	-0.00122324	-0.000944223	-0.0352725	-0.00927722
2024-09-12	-0.725007	0.0190776	0.00498356	0.0243628	0.00958424	-0.00872831	0.000674536	0.0301877	0.00600137
2024-09-13	0.587981	-0.00501464	0.0206639	-0.0046505	0.0246176	0.00762611	0.0131299	0.00803897	0.00845671
2024-09-18	-0.419724	0.0280894	0.00640717	0.0323903	-0.0187884	-0.025189	-0.0213905	0.00336559	-0.0224511
2024-09-19	-0.26345	0.0165627	-0.00407254	0.01456	-0.0225841	0.00538882	0.00461268	-0.00336559	-0.00352942
2024-09-20	0.627202	-0.00522194	0.0138945	-0.0132916	0.000625587	0.00734702	0.0039176	0.0163013	0.00626593
2024-09-23	-0.104628	-0.00795206	-0.000958681	-0.00891284	-0.00219127	-0.00959928	-0.00757887	-0.0066556	-0.00528429
2024-09-24	0.0189048	0.0170394	0.00268199	0.0167692	0.0081149	-0.00075188	0.0050139	0.00789861	0.0130619
2024-09-25	0.084368	-0.0230112	0.00743356	-0.0264794	0.0132779	0.00848838	0.000540541	0.0229236	0.0308949
2024-09-26	0.290806	-0.025646	0.000759301	-0.0294139	-0.024846	-0.000621697	-0.00419685	-0.0101689	0.00187617
2024-09-27	-0.553158	0.00529323	-0.0234221	0.00750832	-0.00504415	-0.00112003	0.00446701	0.00122574	0.0122952
2024-09-30	0.174101	-0.00292174	-0.0105449	-0.000146681	0.0103758	0.0131125	0.00833899	0.0273879	0.0268534
2024-10-08	-0.489277	0.0726738	0.129967	0.0762327	0.0550709	0.0200749	0.0218595	0.064613	0
2024-10-09	0.331234	-0.00780441	-0.0228412	-0.00449561	-0.0140113	-0.00470873	-0.00459711	-0.0275645	-0.0167216
2024-10-10	-0.136158	0.0361624	-0.0246397	0.035016	0.0104525	0.00350348	-0.000658458	-0.00845834	0.00402415
2024-10-11	0.27508	-0.00454431	0.0274576	-0.00383066	0.00385471	0.00289018	0.00289398	0.00960622	-0.00567507
2024-10-14	-0.0387437	-0.0201924	0.0113667	-0.0231619	0.0132297	-0.000120257	0.00196838	-0.0107652	0.00840956
2024-10-15	-0.186372	-0.0423239	-0.0251796	-0.0450183	-0.0126379	0	-0.0133291	-0.00815064	0.00236385
2024-10-16	-0.0663595	-0.000404122	-0.0387216	-0.00269561	-0.0127997	-0.00144422	-0.00466077	-0.0268579	0.00993954
2024-10-17	-0.120939	0.0030941	-0.00371402	0.00396995	-0.0129657	-0.00422425	-0.0034764	-0.0100584	-0.0267898
2024-10-18	0.180724	-0.0188467	-0.000930665	-0.0207313	-0.000607165	0	0	0	-0.0132009
2024-10-21	-0.0478392	0.0166953	-0.0140649	0.0191736	-0.00823301	0.00289855	0.0138337	-0.010978	0.0265944
2024-10-22	0.58706	0.0232832	0.00939857	0.0165851	-0.0015321	-0.011279	-0.0193404	0.017427	-0.0373198
2024-10-23	0.00579871	-0.0143049	0.0253085	-0.0136133	0.0149143	0.00280129	0.00389812	0.00480963	0.00226757
2024-10-24	-0.45633	-0.00776755	0.0038234	-0.00822933	0.0039198	0.000851012	-0.00107383	-0.00521148	0.000566091
2024-10-25	0.219824	0.0222039	-0.000181736	0.0224	-0.00422196	0.00484908	0.00241449	-0.00523878	0.0125599
2024-10-28	-0.158028	-0.0628131	-0.0128043	-0.0632576	-0.0164538	0.00542726	0.000803536	-0.00404859	0.0173596
2024-10-29	0.102267	-0.00420935	-0.0523403	-0.00252619	-0.00246078	-0.00760644	-0.0051	-0.0217355	-0.00956593
2024-10-30	-0.180776	0.0199074	-0.0095508	0.0206163	-0.000616143	-0.0118258	-0.000942317	-0.00041468	-0.00593254
2024-10-31	-0.00056032	0.00837284	0	0.00942924	0.0225482	0.00452739	-0.000673628	0.00578993	-0.00111628
2024-11-01	-0.0230986	-0.000820457	0.0323728	0.00331532	-0.00513519	0.00487152	-0.00202361	0.00698585	-0.00447762
2024-11-04	-0.133505	0.0267258	0.00604917	0.0280949	-0.00485733	-0.00121566	0	-0.00246003	0.000747664
2024-11-05	-0.691448	0.00597572	0.00956586	0.00724944	0.00425145	-0.00328968	-0.00175711	0.00532243	0.00149365
2024-11-06	0.737899	-0.00810905	0.00335446	-0.00417595	0.0162312	0.00328968	-0.00135373	-0.00327199	-0.00673907
2024-11-07	-0.195643	0.00943215	0.00185874	0.00930239	0.0032743	-0.00280163	-0.00298467	-0.0119515	0.00934761
2024-11-08	0.0972881	-0.0235462	-0.00074308	-0.0277445	0.00355978	0.00753437	0	0.0213298	-0.00410219
2024-11-11	0.348094	-0.0280046	-0.00971063	-0.0338134	0.00708176	0	0	-0.0171924	-0.0144916
2024-11-12	-0.366946	0.000834957	-0.0208578	0.00117509	-0.0222991	0	0	-0.00538192	-0.00513163
2024-11-13	0.0868571	0.00541029	0.00744491	0.00454047	0.0208279	0	0	0.00538192	0.00304414
2024-11-14	-0.68711	0.00386634	-0.00629593	0.00393787	-0.000883783	-0.00546284	0.00230712	-0.00995859	0.0128352
2024-11-15	0.509515	-0.0211707	0.01085	-0.0247581	-0.0244642	0.02227	0.00702421	0.000833681	-0.0128352
2024-11-18	0.924217	0.0313175	-0.0129575	0.0314316	-0.00636269	-0.00513219	-0.0047224	-0.00668899	-0.00628873
2024-11-19	-0.219333	0.000136416	0.00859358	0.0033201	0.0162801	0.00525124	0.0031058	0.010432	-0.000191186
2024-11-20	-0.0116402	-0.00684372	0.0109683	-0.00926603	0.00566574	0.0186326	0.00966061	0.00331538	-0.00114789
2024-11-21	-0.00723113	0.0193151	0.00712147	0.0194461	0.00829143	0.00965068	0.00280019	0.00741965	0.00363046
2024-11-22	-0.640816	0.0125838	0.0159322	0.0161317	0.00793072	-0.00162131	-0.000799254	-0.0020555	-0.00343906
2024-11-25	0.191957	-0.0291558	-0.00110335	-0.0328179	-0.00292998	-0.00220456	-0.0049429	-0.00867953	-0.00249114
2024-11-26	0.313502	-0.00274311	-0.024964	-0.00246896	-0.00029347	0.00255221	0.00160578	-0.00332641	-0.00288212
2024-11-27	0.165045	0.00027465	0.00695557	-0.000727326	0.00905777	0.00300787	0.00026738	-0.00459195	-0.00346955
2024-11-28	-0.124387	0.00615976	-0.0086548	0.00551445	0.00464307	-0.00347142	0.000133663	-0.00587496	-0.00251329
2024-11-29	0.252762	-0.00465053	-0.00815866	-0.016047	0.0175065	0.000811077	-0.000936017	0.0029418	-0.00290782
2024-12-02	-0.141609	-0.015335	0.0098579	0.00146951	0.0277757	0.00876389	0	0.00125813	-0.00486524
2024-12-03	-0.177311	0.0246145	0.000188626	0.0266605	-0.0136511	-0.00264414	-0.00053526	0.000419024	-0.0105904
2024-12-04	-0.188846	-0.0179543	0.0133023	-0.0202202	0.0125437	0.00264414	-0.00120538	0.00418061	-0.0203154
2024-12-05	-0.0676535	-0.00304709	-0.00167645	-0.00350775	-0.00750733	0.00217902	-0.00174368	-0.0125946	0.00421645
2024-12-06	0.166848	-0.0135467	-0.0137027	-0.0162365	-0.00868961	-0.00367268	0.00254743	-0.0118998	-0.0050216
2024-12-09	0.125239	0.0142401	-0.0148518	0.0172609	-0.00310165	0	-0.00295025	-0.00256849	-0.0113407
2024-12-10	0.128934	0.000692857	0.0156075	0.00321262	-0.0116462	0	0	0.0110828	0.00588894
2024-12-11	-0.233864	0.0182559	0.000755144	0.0244828	-0.00171576	0	0	-0.00169707	0.00967165
2024-12-12	0.418022	-0.00149731	0.0138683	-0.00384863	0.0102507	0	0	0.0101395	0.00520001
2024-12-13	-0.200413	0.0146047	0.00834033	0.0179751	0.00141543	0.000689655	0.00187844	0.000420256	-0.00479905
2024-12-16	0.013898	-0.00781675	0.0113784	-0.00816906	-0.00368429	-0.0371041	-0.00281898	0.0203792	0.00220242
2024-12-17	-0.375452	-0.00978934	0.000911993	-0.00894956	-0.0119967	0.001549	0.000671908	0.0102397	0.0101483
2024-12-18	0.277862	0.00272889	-0.0089736	0.00710937	-0.00518584	0.00249718	-0.00269034	-0.00285656	-0.00297413
2024-12-19	-0.1427	-0.00697343	0.0080616	-0.0171482	0.0129145	0.00296472	-0.0021575	-0.00532679	-0.00857518
2024-12-20	-0.170738	0.000822932	-0.00457248	0.00115241	-0.00256959	-0.00284596	-0.00419345	-0.00411693	-0.0044159
2024-12-23	0.130485	-0.00425913	-0.00680588	-0.00317232	-0.000285919	0.000118744	0.00162536	0.000824742	0.00761527
2024-12-24	-0.0221106	0.0129952	0.000922424	0.0123441	-0.000572082	0.00011873	0.00351257	0.000824063	0.00338814
2024-12-26	-0.0761451	-0.00435849	0.0164598	-0.00687091	0.005137	0.00260849	-0.00473134	-0.00951797	-0.00638725
2024-12-27	0.238018	0.012345	-0.00545654	0.0139783	0.00991369	0.0035461	-0.000813339	-0.00835078	-0.00421391
2024-12-30	-0.443315	0.00296177	0	0.00550888	0.0064616	0.000707714	-0.00122125	-0.00293933	0.00100492
2024-12-31	-0.534537	0.00335503	0	0.0102306	0.0180385	0.00494002	0.00176355	0.00503357	-0.0105009
